# Supplementary material for: Genome-Wide Identification and Characterization of Long Noncoding RNAs Involved in Chinese Wheat Mosaic Virus Infection of Nicotiana benthamiana
Source: Biology (Basel). 2021 Mar 17;10(3):232. doi: 10.3390/biology10030232 (PMC8002735; doi:10.3390/biology10030232)
Supplement: Supplementary file 1 [file biology-10-00232-s001.zip]

Archive with 2 entries (2 files):
- biology-1095616- supplementary Table S4- for conversion.xls
- biology-1095616-supplementary.pdf
