# Supplementary material for: Genome-Wide Identification and Characterization of Long Noncoding RNAs Involved in Chinese Wheat Mosaic Virus Infection of Nicotiana benthamiana
Source: Biology (Basel). 2021 Mar 17;10(3):232. doi: 10.3390/biology10030232 (PMC8002735; doi:10.3390/biology10030232)
Supplement: Supplementary file 1 [file biology-10-00232-s001.zip › biology-1095616- supplementary Table S4- for conversion.xls]

Novel_lncRNA_ID	Novel_lncRNA_Gene_ID	Novel_lncRNA_Gene_Name	Gene_Type	Status	Chromosome	Start	End	Strand	Exon_number	Length	ORF
TCONS_00038187	XLOC_030220	XLOC_030220	novel	Novel_lncRNA	scaffold00110	27631	29950	-	3	340	97
TCONS_00073378	XLOC_058458	XLOC_058458	novel	Novel_lncRNA	scaffold03104	125876	128573	-	4	566	109
TCONS_00067073	XLOC_053317	XLOC_053317	novel	Novel_lncRNA	scaffold02109	74923	82913	+	18	1274	401
TCONS_00054623	XLOC_043329	XLOC_043329	novel	Novel_lncRNA	scaffold00940	43029	43401	-	2	260	70
TCONS_00053989	XLOC_042808	XLOC_042808	novel	Novel_lncRNA	scaffold00892	28997	32299	-	5	578	180
TCONS_00041263	XLOC_032701	XLOC_032701	novel	Novel_lncRNA	scaffold00222	88308	91471	-	3	1265	319
TCONS_00041262	XLOC_032701	XLOC_032701	novel	Novel_lncRNA	scaffold00222	88308	91465	-	3	1210	311
TCONS_00060862	XLOC_048317	XLOC_048317	novel	Novel_lncRNA	scaffold01441	196785	197574	+	2	299	47
TCONS_00043572	XLOC_034515	XLOC_034515	novel	Novel_lncRNA	scaffold00320	299594	300858	-	2	421	81
TCONS_00083394	XLOC_066713	XLOC_066713	novel	Novel_lncRNA	scaffold06380	4672	5560	+	2	240	79
TCONS_00037045	XLOC_029317	XLOC_029317	novel	Novel_lncRNA	scaffold00075	929407	930243	+	2	314	74
TCONS_00005783	XLOC_004524	XLOC_004524	novel	Novel_lncRNA	10	2948824	2949292	-	2	368	122
TCONS_00041047	XLOC_032523	XLOC_032523	novel	Novel_lncRNA	scaffold00215	66591	66890	+	2	247	63
TCONS_00066613	XLOC_052964	XLOC_052964	novel	Novel_lncRNA	scaffold02059	39362	43799	+	2	429	122
TCONS_00048633	XLOC_038522	XLOC_038522	novel	Novel_lncRNA	scaffold00558	322658	325187	-	2	562	49
TCONS_00019293	XLOC_015127	XLOC_015127	novel	Novel_lncRNA	4	11636536	11639449	+	2	339	102
TCONS_00049234	XLOC_038998	XLOC_038998	novel	Novel_lncRNA	scaffold00592	68389	72039	-	2	201	40
TCONS_00065818	XLOC_052307	XLOC_052307	novel	Novel_lncRNA	scaffold01957	79242	89897	+	7	1246	343
TCONS_00078323	XLOC_062518	XLOC_062518	novel	Novel_lncRNA	scaffold04184	37006	38044	-	2	216	71
TCONS_00071557	XLOC_056975	XLOC_056975	novel	Novel_lncRNA	scaffold02775	6898	7205	+	2	214	58
TCONS_00009870	XLOC_007727	XLOC_007727	novel	Novel_lncRNA	12	32786220	32801658	+	2	341	57
TCONS_00016418	XLOC_012917	XLOC_012917	novel	Novel_lncRNA	3	34539893	34541085	+	3	253	34
TCONS_00005946	XLOC_004649	XLOC_004649	novel	Novel_lncRNA	10	11769543	11783175	-	10	806	202
TCONS_00018648	XLOC_014632	XLOC_014632	novel	Novel_lncRNA	3	65251807	65253641	-	3	926	285
TCONS_00021205	XLOC_016668	XLOC_016668	novel	Novel_lncRNA	5	10995585	11013776	-	2	287	95
TCONS_00044323	XLOC_035114	XLOC_035114	novel	Novel_lncRNA	scaffold00353	30486	31613	-	2	237	44
TCONS_00010956	A4A49_11480	R1B-14_3	protein_coding	Novel_lncRNA	12	25074607	25075999	-	3	203	52
TCONS_00068857	XLOC_054769	XLOC_054769	novel	Novel_lncRNA	scaffold02358	144769	145729	-	4	389	129
TCONS_00069584	XLOC_055367	XLOC_055367	novel	Novel_lncRNA	scaffold02456	143058	149420	+	7	1217	281
TCONS_00026067	A4A49_03999	CAST_1	protein_coding	Novel_lncRNA	7	3069100	3070004	+	2	871	212
TCONS_00005545	A4A49_32431	PAP8_0	protein_coding	Novel_lncRNA	10	43429680	43432999	+	2	426	105
TCONS_00012383	XLOC_009728	XLOC_009728	novel	Novel_lncRNA	2	40164461	40166038	+	2	431	97
TCONS_00072966	XLOC_058128	XLOC_058128	novel	Novel_lncRNA	scaffold03034	90338	90942	-	3	460	153
TCONS_00022366	A4A49_27313	VIP3_0	protein_coding	Novel_lncRNA	6	6619159	6621450	+	2	668	217
TCONS_00004945	XLOC_003850	XLOC_003850	novel	Novel_lncRNA	10	17609056	17609367	+	2	205	46
TCONS_00040152	XLOC_031802	XLOC_031802	novel	Novel_lncRNA	scaffold00181	48716	50567	-	2	592	197
TCONS_00079752	A4A49_35615	RPD1_12	protein_coding	Novel_lncRNA	scaffold04621	46410	49001	-	2	1453	452
TCONS_00011615	XLOC_009110	XLOC_009110	novel	Novel_lncRNA	2	3091156	3091716	+	2	315	64
TCONS_00055488	XLOC_044015	XLOC_044015	novel	Novel_lncRNA	scaffold00997	327983	331838	-	7	376	18
TCONS_00055489	XLOC_044015	XLOC_044015	novel	Novel_lncRNA	scaffold00997	327983	331838	-	7	362	18
TCONS_00055486	XLOC_044015	XLOC_044015	novel	Novel_lncRNA	scaffold00997	327983	331821	-	3	247	26
TCONS_00055487	XLOC_044015	XLOC_044015	novel	Novel_lncRNA	scaffold00997	327983	331822	-	3	255	20
TCONS_00026666	XLOC_021044	XLOC_021044	novel	Novel_lncRNA	7	35016641	35017416	+	2	208	69
TCONS_00023349	XLOC_018406	XLOC_018406	novel	Novel_lncRNA	6	67827633	67829803	+	2	253	65
TCONS_00071053	A4A49_26131	ALA7_0	protein_coding	Novel_lncRNA	scaffold02679	121692	123027	-	2	511	145
TCONS_00003083	A4A49_07079	PHOS34_2	protein_coding	Novel_lncRNA	1	26330048	26330501	-	2	332	108
TCONS_00068073	XLOC_054119	XLOC_054119	novel	Novel_lncRNA	scaffold02241	172258	172797	+	3	227	49
TCONS_00064292	XLOC_051088	XLOC_051088	novel	Novel_lncRNA	scaffold01804	40741	41219	-	2	415	71
TCONS_00031472	XLOC_024851	XLOC_024851	novel	Novel_lncRNA	8	860055	864278	-	4	2640	681
TCONS_00086656	XLOC_069703	XLOC_069703	novel	Novel_lncRNA	scaffold22246	2717	5442	-	3	363	120
TCONS_00028886	XLOC_022807	XLOC_022807	novel	Novel_lncRNA	7	38198477	38208781	-	2	266	88
TCONS_00078117	XLOC_062361	XLOC_062361	novel	Novel_lncRNA	scaffold04142	14045	16227	+	3	361	120
TCONS_00087702	XLOC_070731	XLOC_070731	novel	Novel_lncRNA	scaffold34808	1	1057	-	3	411	103
TCONS_00086384	XLOC_069446	XLOC_069446	novel	Novel_lncRNA	scaffold19189	451	1136	-	3	220	54
TCONS_00086389	XLOC_069451	XLOC_069451	novel	Novel_lncRNA	scaffold19226	2712	4975	-	2	449	101
TCONS_00004160	A4A49_34815	AAAS_1	protein_coding	Novel_lncRNA	1	81049347	81050147	-	2	610	69
TCONS_00074375	XLOC_059253	XLOC_059253	novel	Novel_lncRNA	scaffold03276	91319	91665	-	2	217	66
TCONS_00072434	XLOC_057673	XLOC_057673	novel	Novel_lncRNA	scaffold02926	29345	60560	+	2	279	63
TCONS_00075427	XLOC_060110	XLOC_060110	novel	Novel_lncRNA	scaffold03484	97800	98655	+	3	674	83
TCONS_00038430	A4A49_34562	SKIP30_1	protein_coding	Novel_lncRNA	scaffold00120	841608	846526	+	2	1358	367
TCONS_00006147	XLOC_004812	XLOC_004812	novel	Novel_lncRNA	10	21048828	21049144	-	2	228	72
TCONS_00075428	XLOC_060110	XLOC_060110	novel	Novel_lncRNA	scaffold03484	97800	98655	+	3	654	83
TCONS_00075429	XLOC_060110	XLOC_060110	novel	Novel_lncRNA	scaffold03484	97800	98655	+	2	592	83
TCONS_00047112	XLOC_037296	XLOC_037296	novel	Novel_lncRNA	scaffold00483	342384	352438	-	3	349	88
TCONS_00042951	XLOC_034026	XLOC_034026	novel	Novel_lncRNA	scaffold00291	473558	476532	-	2	263	87
TCONS_00016189	XLOC_012733	XLOC_012733	novel	Novel_lncRNA	3	19682617	19685608	+	2	825	131
TCONS_00039527	A4A49_58328	ND2_3	protein_coding	Novel_lncRNA	scaffold00163	550985	556567	+	2	224	39
TCONS_00039525	A4A49_58328	ND2_3	protein_coding	Novel_lncRNA	scaffold00163	550209	556160	+	2	594	101
TCONS_00050620	XLOC_040107	XLOC_040107	novel	Novel_lncRNA	scaffold00673	82916	88767	+	4	533	112
TCONS_00086037	XLOC_069121	XLOC_069121	novel	Novel_lncRNA	scaffold16560	403	6232	-	2	581	94
TCONS_00086036	XLOC_069121	XLOC_069121	novel	Novel_lncRNA	scaffold16560	403	5929	-	2	278	65
TCONS_00086035	XLOC_069120	XLOC_069120	novel	Novel_lncRNA	scaffold16560	381	5996	+	2	367	71
TCONS_00053530	A4A49_64990	H4_10	protein_coding	Novel_lncRNA	scaffold00859	233498	250110	-	2	311	102
TCONS_00034099	A4A49_06411	COX5C_1	protein_coding	Novel_lncRNA	9	32380707	32383107	-	2	743	124
TCONS_00062904	XLOC_049962	XLOC_049962	novel	Novel_lncRNA	scaffold01648	20489	20905	+	3	246	82
TCONS_00086811	XLOC_069849	XLOC_069849	novel	Novel_lncRNA	scaffold23969	842	2349	+	2	534	178
TCONS_00064508	XLOC_051258	XLOC_051258	novel	Novel_lncRNA	scaffold01825	111248	115314	+	2	365	80
TCONS_00029017	XLOC_022912	XLOC_022912	novel	Novel_lncRNA	7	46580931	46582698	-	2	516	171
TCONS_00059740	XLOC_047375	XLOC_047375	novel	Novel_lncRNA	scaffold01343	218638	220808	+	2	222	49
TCONS_00079157	XLOC_063171	XLOC_063171	novel	Novel_lncRNA	scaffold04403	17337	17766	-	2	321	105
TCONS_00079154	XLOC_063168	XLOC_063168	novel	Novel_lncRNA	scaffold04403	17365	17842	+	2	369	96
TCONS_00008872	XLOC_006944	XLOC_006944	novel	Novel_lncRNA	11	48833965	48834611	-	2	227	71
TCONS_00059748	A4A49_11949	LPP3_1	protein_coding	Novel_lncRNA	scaffold01343	158977	160374	-	2	559	69
TCONS_00006324	XLOC_004961	XLOC_004961	novel	Novel_lncRNA	10	30868374	30868915	-	2	448	52
TCONS_00013971	A4A49_22808	SKIP11_0	protein_coding	Novel_lncRNA	2	11580120	11582576	-	2	1558	497
TCONS_00081414	XLOC_065000	XLOC_065000	novel	Novel_lncRNA	scaffold05265	7103	8694	-	5	236	78
TCONS_00066824	A4A49_30215	ACR9_1	protein_coding	Novel_lncRNA	scaffold02088	115439	117638	-	2	1029	167
TCONS_00066825	A4A49_30215	ACR9_1	protein_coding	Novel_lncRNA	scaffold02088	115439	117646	-	2	1078	101
TCONS_00066828	A4A49_64525	ALY2_1	protein_coding	Novel_lncRNA	scaffold02088	158943	166317	-	2	965	127
TCONS_00076941	XLOC_061379	XLOC_061379	novel	Novel_lncRNA	scaffold03837	59711	60753	+	2	309	68
TCONS_00073585	A4A49_39335	HHP4_2	protein_coding	Novel_lncRNA	scaffold03139	4456	8451	-	2	938	223
TCONS_00033258	XLOC_026275	XLOC_026275	novel	Novel_lncRNA	9	38988810	38989123	+	2	233	63
TCONS_00070375	XLOC_056005	XLOC_056005	novel	Novel_lncRNA	scaffold02562	121646	127343	-	3	525	94
TCONS_00076866	XLOC_061319	XLOC_061319	novel	Novel_lncRNA	scaffold03818	90018	95058	-	6	485	149
TCONS_00076999	XLOC_061432	XLOC_061432	novel	Novel_lncRNA	scaffold03847	43769	44182	-	3	211	54
TCONS_00056505	XLOC_044789	XLOC_044789	novel	Novel_lncRNA	scaffold01064	1239	5119	+	3	341	13
TCONS_00020411	A4A49_15441	EIF5_0	protein_coding	Novel_lncRNA	5	27810334	27812307	+	2	359	87
TCONS_00009478	XLOC_007424	XLOC_007424	novel	Novel_lncRNA	12	12528339	12530184	+	2	1761	111
TCONS_00043368	XLOC_034348	XLOC_034348	novel	Novel_lncRNA	scaffold00312	446838	454265	+	9	849	262
TCONS_00023307	XLOC_018366	XLOC_018366	novel	Novel_lncRNA	6	65314365	65316370	+	2	571	72
TCONS_00061909	XLOC_049160	XLOC_049160	novel	Novel_lncRNA	scaffold01545	22029	23410	-	2	233	53
TCONS_00020963	XLOC_016487	XLOC_016487	novel	Novel_lncRNA	5	1256803	1258355	-	3	430	84
TCONS_00034960	XLOC_027642	XLOC_027642	novel	Novel_lncRNA	scaffold00012	768882	769348	-	2	341	113
TCONS_00035168	A4A49_04469	CYCT1-1_0	protein_coding	Novel_lncRNA	scaffold00019	1163147	1165143	+	3	1179	96
TCONS_00009314	XLOC_007298	XLOC_007298	novel	Novel_lncRNA	12	6151015	6151781	+	2	665	73
TCONS_00006451	XLOC_005065	XLOC_005065	novel	Novel_lncRNA	10	38869476	38872306	-	3	549	97
TCONS_00031287	A4A49_09217	BAM3_6	protein_coding	Novel_lncRNA	8	39708099	39779944	+	3	402	133
TCONS_00031284	XLOC_024697	XLOC_024697	novel	Novel_lncRNA	8	39698512	39698991	+	2	309	65
TCONS_00031285	A4A49_09217	BAM3_6	protein_coding	Novel_lncRNA	8	39705630	39781662	+	2	365	121
TCONS_00031283	XLOC_024697	XLOC_024697	novel	Novel_lncRNA	8	39698512	39698991	+	2	288	59
TCONS_00032253	XLOC_025469	XLOC_025469	novel	Novel_lncRNA	8	31956613	31958188	-	2	614	74
TCONS_00031288	A4A49_09215	BAM3_2	protein_coding	Novel_lncRNA	8	39716347	39780836	+	3	446	118
TCONS_00031289	A4A49_09215	BAM3_2	protein_coding	Novel_lncRNA	8	39717528	39781662	+	2	278	92
TCONS_00036016	XLOC_028476	XLOC_028476	novel	Novel_lncRNA	scaffold00040	380469	380956	+	2	335	46
TCONS_00017291	XLOC_013578	XLOC_013578	novel	Novel_lncRNA	3	70533248	70533600	+	2	256	84
TCONS_00067668	XLOC_053805	XLOC_053805	novel	Novel_lncRNA	scaffold02190	179552	180891	-	3	387	89
TCONS_00084046	XLOC_067285	XLOC_067285	novel	Novel_lncRNA	scaffold07203	5857	6218	+	2	236	53
TCONS_00033038	XLOC_026097	XLOC_026097	novel	Novel_lncRNA	9	23366902	23367220	+	2	242	80
TCONS_00014232	XLOC_011170	XLOC_011170	novel	Novel_lncRNA	2	26471058	26475674	-	2	304	101
TCONS_00014233	XLOC_011170	XLOC_011170	novel	Novel_lncRNA	2	26471058	26475674	-	2	243	80
TCONS_00013910	A4A49_24342	PER12_3	protein_coding	Novel_lncRNA	2	9614567	9615335	-	2	303	101
TCONS_00033037	XLOC_026096	XLOC_026096	novel	Novel_lncRNA	9	23366272	23366756	+	2	368	78
TCONS_00054613	XLOC_043319	XLOC_043319	novel	Novel_lncRNA	scaffold00939	231501	235042	-	2	218	52
TCONS_00083492	XLOC_066799	XLOC_066799	novel	Novel_lncRNA	scaffold06484	34471	34949	+	3	276	91
TCONS_00069930	XLOC_055656	XLOC_055656	novel	Novel_lncRNA	scaffold02499	50563	52500	+	2	551	98
TCONS_00049045	XLOC_038848	XLOC_038848	novel	Novel_lncRNA	scaffold00582	190848	206071	-	7	715	129
TCONS_00083495	XLOC_066802	XLOC_066802	novel	Novel_lncRNA	scaffold06486	26958	29495	+	2	285	67
TCONS_00013629	A4A49_12832	BZIP53_4	protein_coding	Novel_lncRNA	2	94601373	94602054	+	2	463	151
TCONS_00083701	A4A49_40994	FRO6	protein_coding	Novel_lncRNA	scaffold06777	21817	22855	-	2	402	87
TCONS_00066449	XLOC_052820	XLOC_052820	novel	Novel_lncRNA	scaffold02034	132361	135923	+	5	712	208
TCONS_00041215	A4A49_02039	RPS17_1	protein_coding	Novel_lncRNA	scaffold00220	489236	489830	-	2	551	147
TCONS_00041031	A4A49_23292	EIL4_1	protein_coding	Novel_lncRNA	scaffold00214	531202	537659	+	2	275	59
TCONS_00014057	XLOC_011035	XLOC_011035	novel	Novel_lncRNA	2	18139034	18144897	-	2	268	89
TCONS_00072350	XLOC_057593	XLOC_057593	novel	Novel_lncRNA	scaffold02904	47813	49395	+	6	449	149
TCONS_00062346	XLOC_049512	XLOC_049512	novel	Novel_lncRNA	scaffold01588	213433	216146	+	2	407	110
TCONS_00045233	XLOC_035815	XLOC_035815	novel	Novel_lncRNA	scaffold00395	29825	33112	+	3	679	174
TCONS_00045239	XLOC_035821	XLOC_035821	novel	Novel_lncRNA	scaffold00395	404431	422239	+	2	227	43
TCONS_00064407	A4A49_35441	LRK10L-2.5	protein_coding	Novel_lncRNA	scaffold01814	153586	154624	+	2	787	261
TCONS_00084288	XLOC_067499	XLOC_067499	novel	Novel_lncRNA	scaffold07558	17373	27078	+	2	377	118
TCONS_00060613	XLOC_048101	XLOC_048101	novel	Novel_lncRNA	scaffold01416	131760	142451	-	2	390	98
TCONS_00030392	XLOC_023995	XLOC_023995	novel	Novel_lncRNA	8	3833960	3835083	+	2	321	107
TCONS_00042384	XLOC_033588	XLOC_033588	novel	Novel_lncRNA	scaffold00266	472977	475710	-	3	688	229
TCONS_00027376	XLOC_021616	XLOC_021616	novel	Novel_lncRNA	7	76662050	76669213	+	2	256	61
TCONS_00031861	XLOC_025142	XLOC_025142	novel	Novel_lncRNA	8	14436324	14442075	-	2	234	47
TCONS_00019774	XLOC_015503	XLOC_015503	novel	Novel_lncRNA	5	1250010	1253845	+	4	423	125
TCONS_00032715	A4A49_28945	CYP71D20_3	protein_coding	Novel_lncRNA	9	3786354	3805026	+	4	570	189
TCONS_00061589	XLOC_048894	XLOC_048894	novel	Novel_lncRNA	scaffold01518	158819	181159	+	2	294	69
TCONS_00032716	A4A49_28945	CYP71D20_3	protein_coding	Novel_lncRNA	9	3786354	3805026	+	3	570	189
TCONS_00032718	A4A49_28945	CYP71D20_3	protein_coding	Novel_lncRNA	9	3787138	3806182	+	4	936	154
TCONS_00025671	XLOC_020282	XLOC_020282	novel	Novel_lncRNA	6	85075727	85084775	-	10	809	255
TCONS_00023559	XLOC_018582	XLOC_018582	novel	Novel_lncRNA	6	77194991	77198313	+	4	987	136
TCONS_00048792	XLOC_038640	XLOC_038640	novel	Novel_lncRNA	scaffold00570	56161	57968	+	3	495	116
TCONS_00009918	XLOC_007768	XLOC_007768	novel	Novel_lncRNA	12	36568573	36569355	+	2	393	69
TCONS_00016579	A4A49_01846	HULK3	protein_coding	Novel_lncRNA	3	43194633	43195183	+	2	457	98
TCONS_00029792	A4A49_35054	SYCO_0	protein_coding	Novel_lncRNA	7	90003069	90227375	-	2	216	71
TCONS_00073002	XLOC_058154	XLOC_058154	novel	Novel_lncRNA	scaffold03040	118421	118782	-	3	301	78
TCONS_00073001	XLOC_058153	XLOC_058153	novel	Novel_lncRNA	scaffold03040	118428	118722	+	2	265	80
TCONS_00070734	XLOC_056296	XLOC_056296	novel	Novel_lncRNA	scaffold02624	32571	32882	-	2	258	62
TCONS_00078058	XLOC_062316	XLOC_062316	novel	Novel_lncRNA	scaffold04131	58485	61003	-	3	408	107
TCONS_00055495	XLOC_044015	XLOC_044015	novel	Novel_lncRNA	scaffold00997	329782	331244	-	4	269	20
TCONS_00055494	XLOC_044015	XLOC_044015	novel	Novel_lncRNA	scaffold00997	329454	331838	-	3	242	32
TCONS_00055496	XLOC_044015	XLOC_044015	novel	Novel_lncRNA	scaffold00997	330958	331805	-	2	232	15
TCONS_00055491	XLOC_044015	XLOC_044015	novel	Novel_lncRNA	scaffold00997	328370	331838	-	4	263	18
TCONS_00055490	XLOC_044015	XLOC_044015	novel	Novel_lncRNA	scaffold00997	327983	331838	-	4	299	20
TCONS_00055493	XLOC_044015	XLOC_044015	novel	Novel_lncRNA	scaffold00997	329454	331838	-	3	215	18
TCONS_00045017	XLOC_035643	XLOC_035643	novel	Novel_lncRNA	scaffold00384	368841	370943	-	2	2022	652
TCONS_00007319	XLOC_005721	XLOC_005721	novel	Novel_lncRNA	11	24935992	24940688	+	3	335	76
TCONS_00024238	XLOC_019126	XLOC_019126	novel	Novel_lncRNA	6	6424046	6436290	-	10	776	253
TCONS_00002232	XLOC_001722	XLOC_001722	novel	Novel_lncRNA	1	104631287	104631789	+	2	427	65
TCONS_00016997	XLOC_013364	XLOC_013364	novel	Novel_lncRNA	3	61275487	61276286	+	2	492	85
TCONS_00020722	XLOC_016278	XLOC_016278	novel	Novel_lncRNA	5	45836006	45840068	+	8	712	229
TCONS_00053236	XLOC_042202	XLOC_042202	novel	Novel_lncRNA	scaffold00842	187003	191139	-	11	887	295
TCONS_00078745	XLOC_062844	XLOC_062844	novel	Novel_lncRNA	scaffold04305	54250	57472	+	7	717	198
TCONS_00028891	XLOC_022812	XLOC_022812	novel	Novel_lncRNA	7	38386975	38453549	-	2	400	122
TCONS_00078124	XLOC_062365	XLOC_062365	novel	Novel_lncRNA	scaffold04142	14884	16220	-	2	326	108
TCONS_00074343	A4A49_28571	SDR2B_0	protein_coding	Novel_lncRNA	scaffold03274	106054	114347	+	2	242	80
TCONS_00043018	A4A49_12215	FLS_0	protein_coding	Novel_lncRNA	scaffold00295	110069	110461	+	2	233	76
TCONS_00075435	XLOC_060115	XLOC_060115	novel	Novel_lncRNA	scaffold03484	95655	96914	-	4	704	234
TCONS_00075434	XLOC_060114	XLOC_060114	novel	Novel_lncRNA	scaffold03484	94756	95546	-	2	769	246
TCONS_00075437	XLOC_060116	XLOC_060116	novel	Novel_lncRNA	scaffold03484	97802	98554	-	3	571	83
TCONS_00075436	XLOC_060116	XLOC_060116	novel	Novel_lncRNA	scaffold03484	97802	98554	-	2	489	83
TCONS_00038422	XLOC_030399	XLOC_030399	novel	Novel_lncRNA	scaffold00120	40412	41137	+	2	697	94
TCONS_00024127	XLOC_019032	XLOC_019032	novel	Novel_lncRNA	6	2094724	2095250	-	2	298	59
TCONS_00026811	XLOC_021157	XLOC_021157	novel	Novel_lncRNA	7	44318875	44319385	+	2	391	99
TCONS_00044659	XLOC_035376	XLOC_035376	novel	Novel_lncRNA	scaffold00370	153117	160454	+	2	433	76
TCONS_00054054	XLOC_042863	XLOC_042863	novel	Novel_lncRNA	scaffold00897	71132	74545	-	3	359	73
TCONS_00053090	XLOC_042086	XLOC_042086	novel	Novel_lncRNA	scaffold00833	134928	137833	+	3	282	93
TCONS_00040082	XLOC_031741	XLOC_031741	novel	Novel_lncRNA	scaffold00179	201022	201652	+	2	216	72
TCONS_00050967	XLOC_040401	XLOC_040401	novel	Novel_lncRNA	scaffold00700	116058	117934	+	3	357	105
TCONS_00053527	XLOC_042445	XLOC_042445	novel	Novel_lncRNA	scaffold00859	190335	191887	-	2	665	56
TCONS_00050968	XLOC_040402	XLOC_040402	novel	Novel_lncRNA	scaffold00700	118438	119910	+	5	974	187
TCONS_00057649	XLOC_045695	XLOC_045695	novel	Novel_lncRNA	scaffold01158	230601	231150	+	2	326	106
TCONS_00086537	XLOC_069587	XLOC_069587	novel	Novel_lncRNA	scaffold20430	2954	4018	+	2	264	52
TCONS_00077653	XLOC_061959	XLOC_061959	novel	Novel_lncRNA	scaffold04004	41250	42361	+	2	620	117
TCONS_00007083	XLOC_005549	XLOC_005549	novel	Novel_lncRNA	11	11797806	11798288	+	2	284	60
TCONS_00086538	XLOC_069588	XLOC_069588	novel	Novel_lncRNA	scaffold20430	2727	4042	-	2	515	73
TCONS_00085435	XLOC_068549	XLOC_068549	novel	Novel_lncRNA	scaffold11618	10	6980	+	2	258	86
TCONS_00079414	XLOC_063384	XLOC_063384	novel	Novel_lncRNA	scaffold04502	73262	74359	-	2	781	86
TCONS_00020554	XLOC_016142	XLOC_016142	novel	Novel_lncRNA	5	34816376	34835554	+	3	272	90
TCONS_00020555	XLOC_016142	XLOC_016142	novel	Novel_lncRNA	5	34833253	34835554	+	2	254	84
TCONS_00058199	XLOC_046133	XLOC_046133	novel	Novel_lncRNA	scaffold01201	157346	157774	-	2	349	82
TCONS_00075724	A4A49_30171	KIN7D_2	protein_coding	Novel_lncRNA	scaffold03549	41333	41915	-	2	402	64
TCONS_00075727	XLOC_060354	XLOC_060354	novel	Novel_lncRNA	scaffold03549	59651	69577	-	9	833	159
TCONS_00075726	XLOC_060354	XLOC_060354	novel	Novel_lncRNA	scaffold03549	59651	69577	-	9	816	270
TCONS_00028236	XLOC_022294	XLOC_022294	novel	Novel_lncRNA	7	2681505	2687920	-	2	207	69
TCONS_00058196	XLOC_046130	XLOC_046130	novel	Novel_lncRNA	scaffold01201	158184	159586	+	2	242	66
TCONS_00007533	XLOC_005888	XLOC_005888	novel	Novel_lncRNA	11	40304057	40311050	+	3	470	128
TCONS_00007532	XLOC_005887	XLOC_005887	novel	Novel_lncRNA	11	40300814	40303948	+	2	215	43
TCONS_00007534	XLOC_005888	XLOC_005888	novel	Novel_lncRNA	11	40304840	40311050	+	3	338	84
TCONS_00061829	XLOC_049097	XLOC_049097	novel	Novel_lncRNA	scaffold01540	181185	183171	-	2	414	56
TCONS_00061826	XLOC_049094	XLOC_049094	novel	Novel_lncRNA	scaffold01540	199583	201659	+	4	246	81
TCONS_00086754	A4A49_57991	ATJ16_1	protein_coding	Novel_lncRNA	scaffold23267	235	3129	-	6	677	205
TCONS_00017755	XLOC_013940	XLOC_013940	novel	Novel_lncRNA	3	20566620	20568006	-	8	482	160
TCONS_00017753	XLOC_013938	XLOC_013938	novel	Novel_lncRNA	3	20558913	20561705	-	2	270	86
TCONS_00062502	A4A49_15340	YLS7	protein_coding	Novel_lncRNA	scaffold01605	71382	71868	+	2	217	51
TCONS_00009267	XLOC_007261	XLOC_007261	novel	Novel_lncRNA	12	5267930	5272363	+	2	261	61
TCONS_00056500	XLOC_044789	XLOC_044789	novel	Novel_lncRNA	scaffold01064	1238	5119	+	3	216	13
TCONS_00065695	A4A49_63416	STP-1	protein_coding	Novel_lncRNA	scaffold01946	77527	82158	+	2	209	69
TCONS_00012182	XLOC_009559	XLOC_009559	novel	Novel_lncRNA	2	29703834	29705919	+	4	403	134
TCONS_00012180	XLOC_009557	XLOC_009557	novel	Novel_lncRNA	2	29688608	29689439	+	2	742	221
TCONS_00012181	XLOC_009558	XLOC_009558	novel	Novel_lncRNA	2	29690020	29703266	+	13	1081	360
TCONS_00042231	XLOC_033462	XLOC_033462	novel	Novel_lncRNA	scaffold00259	99824	100986	-	2	219	52
TCONS_00049950	XLOC_039603	XLOC_039603	novel	Novel_lncRNA	scaffold00637	368036	371911	-	6	799	186
TCONS_00035116	XLOC_027769	XLOC_027769	novel	Novel_lncRNA	scaffold00017	78518	81993	-	4	309	102
TCONS_00035117	A4A49_30264	HHT1_1	protein_coding	Novel_lncRNA	scaffold00017	86028	87129	-	2	975	177
TCONS_00070144	XLOC_055816	XLOC_055816	novel	Novel_lncRNA	scaffold02529	94175	94891	+	2	476	96
TCONS_00035115	XLOC_027768	XLOC_027768	novel	Novel_lncRNA	scaffold00017	73415	75586	-	5	816	262
TCONS_00001807	XLOC_001395	XLOC_001395	novel	Novel_lncRNA	1	78052138	78054013	+	4	317	79
TCONS_00070148	XLOC_055820	XLOC_055820	novel	Novel_lncRNA	scaffold02529	89641	93692	-	4	336	112
TCONS_00085472	XLOC_068581	XLOC_068581	novel	Novel_lncRNA	scaffold11905	3469	9824	+	2	376	80
TCONS_00073488	XLOC_058547	XLOC_058547	novel	Novel_lncRNA	scaffold03129	109494	110992	+	3	324	108
TCONS_00085471	XLOC_068581	XLOC_068581	novel	Novel_lncRNA	scaffold11905	3469	4798	+	3	449	80
TCONS_00075246	XLOC_059961	XLOC_059961	novel	Novel_lncRNA	scaffold03441	2088	2423	-	2	246	69
TCONS_00014134	A4A49_30149	PGDC	protein_coding	Novel_lncRNA	2	22452937	22456318	-	2	1863	498
TCONS_00025891	XLOC_020466	XLOC_020466	novel	Novel_lncRNA	6	95241918	95242544	-	2	495	80
TCONS_00023032	XLOC_018133	XLOC_018133	novel	Novel_lncRNA	6	47048907	47051554	+	5	353	117
TCONS_00023033	XLOC_018134	XLOC_018134	novel	Novel_lncRNA	6	47052711	47054739	+	2	256	85
TCONS_00023030	XLOC_018131	XLOC_018131	novel	Novel_lncRNA	6	47044696	47048749	+	6	475	157
TCONS_00032243	XLOC_025459	XLOC_025459	novel	Novel_lncRNA	8	31847919	31860792	-	2	239	79
TCONS_00050387	XLOC_039931	XLOC_039931	novel	Novel_lncRNA	scaffold00660	324104	326302	-	2	645	120
TCONS_00035758	XLOC_028267	XLOC_028267	novel	Novel_lncRNA	scaffold00035	39522	44145	-	11	1476	358
TCONS_00013121	XLOC_010291	XLOC_010291	novel	Novel_lncRNA	2	71131281	71145060	+	2	364	88
TCONS_00056933	XLOC_045123	XLOC_045123	novel	Novel_lncRNA	scaffold01093	157026	159682	-	2	317	92
TCONS_00056930	XLOC_045120	XLOC_045120	novel	Novel_lncRNA	scaffold01093	157047	159606	+	2	220	73
TCONS_00014595	XLOC_011477	XLOC_011477	novel	Novel_lncRNA	2	42506893	42508631	-	2	313	75
TCONS_00073395	XLOC_058475	XLOC_058475	novel	Novel_lncRNA	scaffold03111	53556	53827	-	2	248	69
TCONS_00014221	XLOC_011161	XLOC_011161	novel	Novel_lncRNA	2	25664354	25671327	-	4	339	106
TCONS_00014223	XLOC_011161	XLOC_011161	novel	Novel_lncRNA	2	25664354	25671373	-	4	381	97
TCONS_00014222	XLOC_011161	XLOC_011161	novel	Novel_lncRNA	2	25664354	25671373	-	4	414	108
TCONS_00083489	XLOC_066796	XLOC_066796	novel	Novel_lncRNA	scaffold06482	1501	2195	-	2	391	80
TCONS_00039849	XLOC_031537	XLOC_031537	novel	Novel_lncRNA	scaffold00171	83210	84881	+	3	206	68
TCONS_00001063	XLOC_000813	XLOC_000813	novel	Novel_lncRNA	1	35567889	35571962	+	5	805	148
TCONS_00080082	XLOC_063939	XLOC_063939	novel	Novel_lncRNA	scaffold04731	3297	42700	+	2	211	58
TCONS_00033286	XLOC_026301	XLOC_026301	novel	Novel_lncRNA	9	40786667	40789846	+	2	275	86
TCONS_00046184	XLOC_036566	XLOC_036566	novel	Novel_lncRNA	scaffold00440	260479	264181	+	2	1097	136
TCONS_00064567	A4A49_16105	CID4_1	protein_coding	Novel_lncRNA	scaffold01830	77935	79280	+	3	666	80
TCONS_00060881	XLOC_048332	XLOC_048332	novel	Novel_lncRNA	scaffold01442	222777	228438	-	4	516	79
TCONS_00064568	A4A49_16105	CID4_1	protein_coding	Novel_lncRNA	scaffold01830	77935	79280	+	3	711	80
TCONS_00041203	A4A49_02042	ERF1-3_4	protein_coding	Novel_lncRNA	scaffold00220	590045	595301	+	2	1685	440
TCONS_00041205	A4A49_02042	ERF1-3_4	protein_coding	Novel_lncRNA	scaffold00220	590093	595301	+	2	1647	440
TCONS_00041204	A4A49_02042	ERF1-3_4	protein_coding	Novel_lncRNA	scaffold00220	590045	595301	+	2	1690	440
TCONS_00041206	A4A49_02042	ERF1-3_4	protein_coding	Novel_lncRNA	scaffold00220	590114	595301	+	2	1621	440
TCONS_00072965	XLOC_058128	XLOC_058128	novel	Novel_lncRNA	scaffold03034	90338	90906	-	3	388	129
TCONS_00021171	A4A49_16259	DCR_1	protein_coding	Novel_lncRNA	5	10139863	10146603	-	2	777	226
TCONS_00064911	XLOC_051571	XLOC_051571	novel	Novel_lncRNA	scaffold01860	143896	146641	-	2	231	75
TCONS_00014045	XLOC_011025	XLOC_011025	novel	Novel_lncRNA	2	17913123	17919127	-	7	1275	271
TCONS_00014044	XLOC_011025	XLOC_011025	novel	Novel_lncRNA	2	17913123	17919127	-	7	1272	270
TCONS_00017808	XLOC_013982	XLOC_013982	novel	Novel_lncRNA	3	25253275	25254240	-	2	247	70
TCONS_00033754	XLOC_026655	XLOC_026655	novel	Novel_lncRNA	9	8564721	8565033	-	2	221	73
TCONS_00005363	XLOC_004191	XLOC_004191	novel	Novel_lncRNA	10	38861986	38868766	+	3	325	65
TCONS_00018363	XLOC_014415	XLOC_014415	novel	Novel_lncRNA	3	54435223	54439262	-	2	313	71
TCONS_00084295	XLOC_067506	XLOC_067506	novel	Novel_lncRNA	scaffold07563	1558	1864	-	2	237	52
TCONS_00084290	XLOC_067501	XLOC_067501	novel	Novel_lncRNA	scaffold07563	1558	1896	+	2	269	62
TCONS_00082530	XLOC_065975	XLOC_065975	novel	Novel_lncRNA	scaffold05854	15742	16123	+	2	291	96
TCONS_00083994	XLOC_067237	XLOC_067237	novel	Novel_lncRNA	scaffold07136	4	10394	-	2	544	134
TCONS_00011968	XLOC_009392	XLOC_009392	novel	Novel_lncRNA	2	20540668	20541962	+	3	298	79
TCONS_00029204	XLOC_023049	XLOC_023049	novel	Novel_lncRNA	7	57655699	57658267	-	3	379	104
TCONS_00086310	XLOC_069379	XLOC_069379	novel	Novel_lncRNA	scaffold18607	159	2148	+	3	395	131
TCONS_00034574	XLOC_027326	XLOC_027326	novel	Novel_lncRNA	scaffold00003	450856	451167	-	2	232	72
TCONS_00034573	XLOC_027325	XLOC_027325	novel	Novel_lncRNA	scaffold00003	443276	449886	-	8	781	238
TCONS_00025064	A4A49_19178	MTPB	protein_coding	Novel_lncRNA	6	57668437	57670505	-	2	1091	357
TCONS_00026045	XLOC_020564	XLOC_020564	novel	Novel_lncRNA	7	2026804	2027678	+	3	606	201
TCONS_00025664	XLOC_020275	XLOC_020275	novel	Novel_lncRNA	6	84852307	84888099	-	2	201	57
TCONS_00000040	XLOC_000037	XLOC_000037	novel	Novel_lncRNA	1	1794035	1795574	+	2	433	136
TCONS_00069050	XLOC_054936	XLOC_054936	novel	Novel_lncRNA	scaffold02385	137059	137432	+	2	254	57
TCONS_00082064	XLOC_065572	XLOC_065572	novel	Novel_lncRNA	scaffold05607	31946	32715	+	2	293	64
TCONS_00047783	A4A49_64763	C7A29_3	protein_coding	Novel_lncRNA	scaffold00514	306416	337054	+	2	336	106
TCONS_00082067	XLOC_065575	XLOC_065575	novel	Novel_lncRNA	scaffold05607	31944	32715	-	2	295	64
TCONS_00020223	XLOC_015876	XLOC_015876	novel	Novel_lncRNA	5	18912992	18915273	+	2	1047	85
TCONS_00052138	XLOC_041336	XLOC_041336	novel	Novel_lncRNA	scaffold00776	177314	177866	-	2	331	110
TCONS_00010764	A4A49_05718	STR6_3	protein_coding	Novel_lncRNA	12	19240782	19281792	-	2	264	85
TCONS_00021311	XLOC_016750	XLOC_016750	novel	Novel_lncRNA	5	14446128	14447498	-	2	597	57
TCONS_00025401	XLOC_020077	XLOC_020077	novel	Novel_lncRNA	6	75010020	75015579	-	2	817	269
TCONS_00043978	XLOC_034834	XLOC_034834	novel	Novel_lncRNA	scaffold00336	213783	215987	-	3	465	154
TCONS_00025403	XLOC_020077	XLOC_020077	novel	Novel_lncRNA	6	75010020	75015583	-	2	572	186
TCONS_00025402	XLOC_020077	XLOC_020077	novel	Novel_lncRNA	6	75010020	75015583	-	2	572	186
TCONS_00025404	XLOC_020077	XLOC_020077	novel	Novel_lncRNA	6	75010020	75015583	-	2	572	186
TCONS_00008502	XLOC_006661	XLOC_006661	novel	Novel_lncRNA	11	26425643	26427323	-	2	480	110
TCONS_00003401	XLOC_002619	XLOC_002619	novel	Novel_lncRNA	1	37188463	37192996	-	8	659	145
TCONS_00003400	XLOC_002619	XLOC_002619	novel	Novel_lncRNA	1	37188463	37192327	-	8	700	232
TCONS_00043972	XLOC_034828	XLOC_034828	novel	Novel_lncRNA	scaffold00336	165744	167033	-	3	714	238
TCONS_00058945	XLOC_046758	XLOC_046758	novel	Novel_lncRNA	scaffold01269	40462	42135	-	2	201	66
TCONS_00048569	A4A49_11147	RPL2_2	protein_coding	Novel_lncRNA	scaffold00556	407320	408091	-	2	681	183
TCONS_00008723	XLOC_006829	XLOC_006829	novel	Novel_lncRNA	11	40422290	40426383	-	4	910	280
TCONS_00007987	XLOC_006261	XLOC_006261	novel	Novel_lncRNA	11	127626	128540	-	2	894	100
TCONS_00074284	A4A49_28036	SAP8_1	protein_coding	Novel_lncRNA	scaffold03268	80870	83472	+	2	247	82
TCONS_00061102	XLOC_048513	XLOC_048513	novel	Novel_lncRNA	scaffold01466	55674	56008	-	2	255	84
TCONS_00080658	XLOC_064386	XLOC_064386	novel	Novel_lncRNA	scaffold04928	44837	45219	-	2	282	59
TCONS_00031457	XLOC_024840	XLOC_024840	novel	Novel_lncRNA	8	309260	309670	-	2	322	81
TCONS_00031456	XLOC_024840	XLOC_024840	novel	Novel_lncRNA	8	309260	309652	-	2	317	97
TCONS_00016218	XLOC_012753	XLOC_012753	novel	Novel_lncRNA	3	21004767	21027599	+	7	937	131
TCONS_00059941	A4A49_28935	DSP4	protein_coding	Novel_lncRNA	scaffold01357	116211	117540	+	2	246	64
TCONS_00050812	XLOC_040273	XLOC_040273	novel	Novel_lncRNA	scaffold00688	379782	387558	+	15	2099	587
TCONS_00085870	XLOC_068967	XLOC_068967	novel	Novel_lncRNA	scaffold15333	1982	2868	+	2	570	100
TCONS_00016691	XLOC_013119	XLOC_013119	novel	Novel_lncRNA	3	47699466	47702251	+	2	612	67
TCONS_00073836	XLOC_058822	XLOC_058822	novel	Novel_lncRNA	scaffold03175	37620	38054	+	2	289	95
TCONS_00006125	XLOC_004792	XLOC_004792	novel	Novel_lncRNA	10	19714404	19715055	-	2	344	113
TCONS_00072913	A4A49_50985	CHS2_4	protein_coding	Novel_lncRNA	scaffold03023	37048	41587	-	2	368	122
TCONS_00054047	XLOC_042859	XLOC_042859	novel	Novel_lncRNA	scaffold00897	71134	74540	+	3	352	71
TCONS_00045024	XLOC_035649	XLOC_035649	novel	Novel_lncRNA	scaffold00385	491387	495986	+	7	602	120
TCONS_00043153	A4A49_09295	SD25_4	protein_coding	Novel_lncRNA	scaffold00302	331811	364028	+	2	1005	323
TCONS_00003750	A4A49_26052	RPD1_0	protein_coding	Novel_lncRNA	1	57187121	57191640	-	2	1605	120
TCONS_00043155	A4A49_09295	SD25_4	protein_coding	Novel_lncRNA	scaffold00302	332463	364028	+	2	353	117
TCONS_00029555	XLOC_023330	XLOC_023330	novel	Novel_lncRNA	7	75554403	75556199	-	2	265	44
TCONS_00062923	XLOC_049977	XLOC_049977	novel	Novel_lncRNA	scaffold01648	79872	81645	-	3	368	109
TCONS_00086523	XLOC_069576	XLOC_069576	novel	Novel_lncRNA	scaffold20362	2949	4339	-	4	398	132
TCONS_00055481	XLOC_044010	XLOC_044010	novel	Novel_lncRNA	scaffold00997	148569	153000	-	3	360	85
TCONS_00006692	XLOC_005237	XLOC_005237	novel	Novel_lncRNA	10	45598363	45601730	-	5	366	122
TCONS_00032019	A4A49_13930	APRR5_1	protein_coding	Novel_lncRNA	8	22833448	22834632	-	2	278	62
TCONS_00072566	A4A49_55610	VOZ1_1	protein_coding	Novel_lncRNA	scaffold02952	31267	32057	-	2	360	109
TCONS_00032017	XLOC_025274	XLOC_025274	novel	Novel_lncRNA	8	22703760	22707714	-	5	456	141
TCONS_00072564	XLOC_057781	XLOC_057781	novel	Novel_lncRNA	scaffold02952	38089	41652	+	6	411	97
TCONS_00038898	XLOC_030764	XLOC_030764	novel	Novel_lncRNA	scaffold00138	94323	96530	+	2	835	121
TCONS_00038899	XLOC_030765	XLOC_030765	novel	Novel_lncRNA	scaffold00138	94873	96614	+	2	370	53
TCONS_00031602	XLOC_024951	XLOC_024951	novel	Novel_lncRNA	8	5812901	5816620	-	3	403	133
TCONS_00002577	A4A49_08289	CXE7	protein_coding	Novel_lncRNA	1	8664381	8665344	-	2	896	268
TCONS_00002572	A4A49_01717	CSP1_3	protein_coding	Novel_lncRNA	1	8248583	8251025	-	2	212	40
TCONS_00016038	XLOC_012622	XLOC_012622	novel	Novel_lncRNA	3	9761227	9772315	+	9	1162	303
TCONS_00085996	XLOC_069084	XLOC_069084	novel	Novel_lncRNA	scaffold16229	3354	5158	+	3	474	70
TCONS_00029687	A4A49_21335	BLH1_1	protein_coding	Novel_lncRNA	7	84153901	84155582	-	2	412	126
TCONS_00059169	XLOC_046904	XLOC_046904	novel	Novel_lncRNA	scaffold01286	113795	116187	-	2	279	65
TCONS_00017034	XLOC_013390	XLOC_013390	novel	Novel_lncRNA	3	62989859	63001315	+	2	374	117
TCONS_00039615	A4A49_58328	ND2_3	protein_coding	Novel_lncRNA	scaffold00163	550216	555917	-	2	495	145
TCONS_00039617	A4A49_58328	ND2_3	protein_coding	Novel_lncRNA	scaffold00163	550216	556096	-	2	523	101
TCONS_00039616	A4A49_58328	ND2_3	protein_coding	Novel_lncRNA	scaffold00163	550216	555918	-	2	346	95
TCONS_00039619	A4A49_58328	ND2_3	protein_coding	Novel_lncRNA	scaffold00163	550985	556554	-	2	350	63
TCONS_00039618	A4A49_58328	ND2_3	protein_coding	Novel_lncRNA	scaffold00163	550216	556181	-	2	608	101
TCONS_00052605	XLOC_041719	XLOC_041719	novel	Novel_lncRNA	scaffold00803	317128	320005	+	3	472	135
TCONS_00058700	XLOC_046543	XLOC_046543	novel	Novel_lncRNA	scaffold01243	246440	254969	-	2	398	132
TCONS_00027300	XLOC_021549	XLOC_021549	novel	Novel_lncRNA	7	71140637	71146242	+	8	726	124
TCONS_00027301	XLOC_021550	XLOC_021550	novel	Novel_lncRNA	7	71176379	71188499	+	3	382	96
TCONS_00083050	A4A49_42670	PI4KA1_5	protein_coding	Novel_lncRNA	scaffold06112	29628	37761	-	2	574	177
TCONS_00031116	XLOC_024569	XLOC_024569	novel	Novel_lncRNA	8	32685742	32695093	+	12	980	239
TCONS_00081435	XLOC_065021	XLOC_065021	novel	Novel_lncRNA	scaffold05272	45228	46903	-	2	581	75
TCONS_00076867	XLOC_061320	XLOC_061320	novel	Novel_lncRNA	scaffold03818	97693	100760	-	6	371	123
TCONS_00044688	XLOC_035396	XLOC_035396	novel	Novel_lncRNA	scaffold00370	153428	160893	-	2	562	187
TCONS_00044689	XLOC_035396	XLOC_035396	novel	Novel_lncRNA	scaffold00370	153428	160894	-	2	563	187
TCONS_00044686	XLOC_035394	XLOC_035394	novel	Novel_lncRNA	scaffold00370	152921	160033	-	2	208	69
TCONS_00044687	XLOC_035395	XLOC_035395	novel	Novel_lncRNA	scaffold00370	153117	160453	-	2	433	130
TCONS_00017639	XLOC_013856	XLOC_013856	novel	Novel_lncRNA	3	12061457	12062763	-	2	954	272
TCONS_00013331	A4A49_19325	TRP5_1	protein_coding	Novel_lncRNA	2	79931458	79931958	+	2	202	67
TCONS_00069014	XLOC_054904	XLOC_054904	novel	Novel_lncRNA	scaffold02378	65898	66378	-	2	424	62
TCONS_00023029	XLOC_018130	XLOC_018130	novel	Novel_lncRNA	6	47042934	47044619	+	2	233	52
TCONS_00071403	XLOC_056837	XLOC_056837	novel	Novel_lncRNA	scaffold02744	53556	54149	+	3	389	121
TCONS_00037857	A4A49_21409	PCMP-E37_0	protein_coding	Novel_lncRNA	scaffold00097	812988	874302	-	3	3465	108
TCONS_00043415	XLOC_034379	XLOC_034379	novel	Novel_lncRNA	scaffold00313	389504	389914	+	2	243	47
TCONS_00001587	XLOC_001226	XLOC_001226	novel	Novel_lncRNA	1	64377366	64384977	+	2	233	59
TCONS_00058388	XLOC_046292	XLOC_046292	novel	Novel_lncRNA	scaffold01216	231674	236701	-	2	1545	90
TCONS_00058389	XLOC_046292	XLOC_046292	novel	Novel_lncRNA	scaffold01216	231674	236701	-	2	1545	90
TCONS_00051734	XLOC_041002	XLOC_041002	novel	Novel_lncRNA	scaffold00742	34978	35673	-	2	601	128
TCONS_00058387	XLOC_046292	XLOC_046292	novel	Novel_lncRNA	scaffold01216	231674	236694	-	2	1828	90
TCONS_00058380	XLOC_046287	XLOC_046287	novel	Novel_lncRNA	scaffold01216	231645	236697	+	2	1570	90
TCONS_00058381	XLOC_046287	XLOC_046287	novel	Novel_lncRNA	scaffold01216	231706	236697	+	2	1509	90
TCONS_00081218	XLOC_064835	XLOC_064835	novel	Novel_lncRNA	scaffold05169	57392	63966	+	7	2915	840
TCONS_00081217	XLOC_064835	XLOC_064835	novel	Novel_lncRNA	scaffold05169	57387	63966	+	6	2978	884
TCONS_00067261	XLOC_053471	XLOC_053471	novel	Novel_lncRNA	scaffold02134	31762	32628	-	3	236	78
TCONS_00083034	A4A49_42670	PI4KA1_5	protein_coding	Novel_lncRNA	scaffold06112	26759	33281	+	2	206	68
TCONS_00036210	A4A49_11116	RHC1A_2	protein_coding	Novel_lncRNA	scaffold00047	1318883	1321113	-	2	1239	317
TCONS_00083377	XLOC_066699	XLOC_066699	novel	Novel_lncRNA	scaffold06366	21068	22562	-	3	521	110
TCONS_00022553	A4A49_13275	UBA2C_2	protein_coding	Novel_lncRNA	6	18265703	18268873	+	2	1739	461
TCONS_00023793	XLOC_018763	XLOC_018763	novel	Novel_lncRNA	6	88394014	88412960	+	8	1050	271
TCONS_00067046	A4A49_24129	RPL18_1	protein_coding	Novel_lncRNA	scaffold02106	43231	51939	-	2	502	80
TCONS_00001055	A4A49_39758	DLO2_4	protein_coding	Novel_lncRNA	1	35433578	35435128	+	2	728	204
TCONS_00001056	A4A49_39758	DLO2_4	protein_coding	Novel_lncRNA	1	35433578	35435128	+	3	1058	161
TCONS_00080581	A4A49_38095	NIR_0	protein_coding	Novel_lncRNA	scaffold04903	42345	42881	+	2	255	85
TCONS_00047050	XLOC_037239	XLOC_037239	novel	Novel_lncRNA	scaffold00479	40882	41278	+	2	362	87
TCONS_00071719	A4A49_24771	PAC1_1	protein_coding	Novel_lncRNA	scaffold02800	119111	127865	-	2	834	250
TCONS_00043522	XLOC_034475	XLOC_034475	novel	Novel_lncRNA	scaffold00319	179531	180050	-	2	427	138
TCONS_00067198	XLOC_053419	XLOC_053419	novel	Novel_lncRNA	scaffold02127	174735	184599	-	2	218	72
TCONS_00083727	XLOC_067008	XLOC_067008	novel	Novel_lncRNA	scaffold06838	10931	16074	-	3	651	133
TCONS_00082985	XLOC_066347	XLOC_066347	novel	Novel_lncRNA	scaffold06062	32	385	+	2	242	80
TCONS_00037278	XLOC_029504	XLOC_029504	novel	Novel_lncRNA	scaffold00082	68207	73344	+	2	349	116
TCONS_00040015	A4A49_02112	THG1_0	protein_coding	Novel_lncRNA	scaffold00176	431527	432188	+	2	555	88
TCONS_00037273	XLOC_029500	XLOC_029500	novel	Novel_lncRNA	scaffold00082	31896	32216	+	2	230	55
TCONS_00070930	A4A49_27290	ASPR_1	protein_coding	Novel_lncRNA	scaffold02660	153092	154467	+	2	508	161
TCONS_00072371	XLOC_057612	XLOC_057612	novel	Novel_lncRNA	scaffold02909	67254	79307	+	3	209	69
TCONS_00061453	A4A49_30538	LNG1_3	protein_coding	Novel_lncRNA	scaffold01506	195839	200712	+	3	912	169
TCONS_00055658	XLOC_044154	XLOC_044154	novel	Novel_lncRNA	scaffold01009	165819	172477	-	2	460	64
TCONS_00055656	XLOC_044152	XLOC_044152	novel	Novel_lncRNA	scaffold01009	255725	257575	+	2	360	44
TCONS_00055655	XLOC_044152	XLOC_044152	novel	Novel_lncRNA	scaffold01009	255724	258290	+	2	1076	61
TCONS_00022178	XLOC_017450	XLOC_017450	novel	Novel_lncRNA	6	609425	609976	+	2	429	77
TCONS_00082853	XLOC_066234	XLOC_066234	novel	Novel_lncRNA	scaffold05979	2805	6074	+	2	1367	97
TCONS_00082855	XLOC_066234	XLOC_066234	novel	Novel_lncRNA	scaffold05979	2805	6074	+	2	1367	97
TCONS_00082854	XLOC_066234	XLOC_066234	novel	Novel_lncRNA	scaffold05979	2805	6074	+	2	1367	97
TCONS_00016263	XLOC_012792	XLOC_012792	novel	Novel_lncRNA	3	25253145	25254246	+	2	383	72
TCONS_00041063	XLOC_032536	XLOC_032536	novel	Novel_lncRNA	scaffold00215	71970	72943	-	5	357	119
TCONS_00082678	XLOC_066099	XLOC_066099	novel	Novel_lncRNA	scaffold05907	36700	40472	+	4	310	100
TCONS_00040302	XLOC_031929	XLOC_031929	novel	Novel_lncRNA	scaffold00187	590828	592252	+	4	977	160
TCONS_00073151	A4A49_27721	GRP1_2	protein_coding	Novel_lncRNA	scaffold03066	17396	18035	+	2	476	96
TCONS_00078632	XLOC_062755	XLOC_062755	novel	Novel_lncRNA	scaffold04276	75905	80574	+	4	2458	786
TCONS_00072324	XLOC_057575	XLOC_057575	novel	Novel_lncRNA	scaffold02901	36670	37594	+	3	339	47
TCONS_00041498	XLOC_032882	XLOC_032882	novel	Novel_lncRNA	scaffold00229	221577	222699	+	2	330	78
TCONS_00026059	XLOC_020577	XLOC_020577	novel	Novel_lncRNA	7	2681412	2687902	+	3	261	87
TCONS_00029941	XLOC_023640	XLOC_023640	novel	Novel_lncRNA	7	96899312	96899831	-	2	396	53
TCONS_00008228	XLOC_006459	XLOC_006459	novel	Novel_lncRNA	11	10885175	10885503	-	2	258	85
TCONS_00049480	A4A49_19656	GBF4_0	protein_coding	Novel_lncRNA	scaffold00610	14069	19092	+	2	840	63
TCONS_00000056	XLOC_000053	XLOC_000053	novel	Novel_lncRNA	1	2318556	2319023	+	2	301	61
TCONS_00029800	XLOC_023535	XLOC_023535	novel	Novel_lncRNA	7	90409458	90409751	-	2	262	87
TCONS_00003505	A4A49_00784	ATJ49_1	protein_coding	Novel_lncRNA	1	44913551	44916214	-	2	1481	353
TCONS_00087178	XLOC_070207	XLOC_070207	novel	Novel_lncRNA	scaffold31006	297	1083	-	2	287	89
TCONS_00031593	A4A49_09123	GAUT12_1	protein_coding	Novel_lncRNA	8	5448577	5450325	-	2	767	211
TCONS_00047793	XLOC_037859	XLOC_037859	novel	Novel_lncRNA	scaffold00515	284785	285098	+	2	205	67
TCONS_00031597	XLOC_024946	XLOC_024946	novel	Novel_lncRNA	8	5656805	5662579	-	8	762	237
TCONS_00010778	XLOC_008466	XLOC_008466	novel	Novel_lncRNA	12	19959317	19974899	-	2	611	178
TCONS_00011317	XLOC_008883	XLOC_008883	novel	Novel_lncRNA	12	46093263	46101325	-	4	415	137
TCONS_00056135	XLOC_044505	XLOC_044505	novel	Novel_lncRNA	scaffold01036	109644	111947	-	2	334	91
TCONS_00056134	XLOC_044505	XLOC_044505	novel	Novel_lncRNA	scaffold01036	109644	110959	-	2	557	160
TCONS_00015301	XLOC_012015	XLOC_012015	novel	Novel_lncRNA	2	71131296	71145054	-	2	343	88
TCONS_00010776	XLOC_008465	XLOC_008465	novel	Novel_lncRNA	12	19958109	19974184	-	2	1201	158
TCONS_00010775	XLOC_008465	XLOC_008465	novel	Novel_lncRNA	12	19958109	19973418	-	2	470	134
TCONS_00015302	XLOC_012016	XLOC_012016	novel	Novel_lncRNA	2	71138464	71138812	-	2	203	67
TCONS_00067850	XLOC_053960	XLOC_053960	novel	Novel_lncRNA	scaffold02214	54639	55210	-	2	444	63
TCONS_00005326	A4A49_33079	N_19	protein_coding	Novel_lncRNA	10	36892837	36895394	+	4	941	198
TCONS_00011084	XLOC_008686	XLOC_008686	novel	Novel_lncRNA	12	32628418	32630849	-	4	681	71
TCONS_00039293	XLOC_031093	XLOC_031093	novel	Novel_lncRNA	scaffold00154	213054	252983	+	2	248	82
TCONS_00027493	XLOC_021709	XLOC_021709	novel	Novel_lncRNA	7	84248012	84251062	+	3	329	106
TCONS_00003615	XLOC_002793	XLOC_002793	novel	Novel_lncRNA	1	49765367	49766527	-	2	206	54
TCONS_00074721	XLOC_059548	XLOC_059548	novel	Novel_lncRNA	scaffold03340	17470	17987	-	2	294	97
TCONS_00008716	A4A49_05806	SKIP23_1	protein_coding	Novel_lncRNA	11	39607260	39608794	-	2	697	195
TCONS_00086190	XLOC_069265	XLOC_069265	novel	Novel_lncRNA	scaffold17712	4420	4695	+	2	206	68
TCONS_00034176	XLOC_026999	XLOC_026999	novel	Novel_lncRNA	9	38205128	38205622	-	2	300	89
TCONS_00070432	XLOC_056053	XLOC_056053	novel	Novel_lncRNA	scaffold02571	71984	80126	-	11	1355	315
TCONS_00069069	XLOC_054950	XLOC_054950	novel	Novel_lncRNA	scaffold02390	118007	118573	+	2	244	55
TCONS_00034375	A4A49_23432	RGA3_4	protein_coding	Novel_lncRNA	9	47148443	47165029	-	2	324	107
TCONS_00047644	XLOC_037740	XLOC_037740	novel	Novel_lncRNA	scaffold00510	389896	391641	+	2	277	80
TCONS_00077708	XLOC_062012	XLOC_062012	novel	Novel_lncRNA	scaffold04031	45562	52797	+	6	374	123
TCONS_00047649	XLOC_037745	XLOC_037745	novel	Novel_lncRNA	scaffold00510	389896	391602	-	2	238	67
TCONS_00082379	XLOC_065859	XLOC_065859	novel	Novel_lncRNA	scaffold05768	33785	34202	+	2	295	98
TCONS_00005328	A4A49_33080	N_7	protein_coding	Novel_lncRNA	10	36895926	36904038	+	3	522	133
TCONS_00052090	XLOC_041295	XLOC_041295	novel	Novel_lncRNA	scaffold00771	52504	53204	+	2	301	82
TCONS_00029096	XLOC_022969	XLOC_022969	novel	Novel_lncRNA	7	52073924	52076477	-	3	486	58
TCONS_00019892	XLOC_015596	XLOC_015596	novel	Novel_lncRNA	5	6344379	6344734	+	2	278	64
TCONS_00026875	XLOC_021207	XLOC_021207	novel	Novel_lncRNA	7	47042794	47043310	+	2	292	56
TCONS_00002101	XLOC_001620	XLOC_001620	novel	Novel_lncRNA	1	96629272	96637562	+	2	287	95
TCONS_00071154	XLOC_056645	XLOC_056645	novel	Novel_lncRNA	scaffold02692	62501	64145	+	3	241	80
TCONS_00054074	A4A49_42108	PCMP-H75_0	protein_coding	Novel_lncRNA	scaffold00898	167430	169120	-	2	1570	488
TCONS_00044643	XLOC_035370	XLOC_035370	novel	Novel_lncRNA	scaffold00369	525123	525508	-	2	232	56
TCONS_00061202	A4A49_27406	SD18_0	protein_coding	Novel_lncRNA	scaffold01482	24399	27673	+	2	213	71
TCONS_00061201	A4A49_27406	SD18_0	protein_coding	Novel_lncRNA	scaffold01482	24393	28991	+	2	962	302
TCONS_00074387	XLOC_059265	XLOC_059265	novel	Novel_lncRNA	scaffold03278	32822	40260	+	2	253	65
TCONS_00036852	A4A49_00417	XBAT35	protein_coding	Novel_lncRNA	scaffold00069	639170	640273	+	2	293	81
TCONS_00036857	XLOC_029165	XLOC_029165	novel	Novel_lncRNA	scaffold00069	1014179	1019804	+	9	1084	308
TCONS_00075525	XLOC_060187	XLOC_060187	novel	Novel_lncRNA	scaffold03508	46516	57965	+	6	1083	310
TCONS_00075524	XLOC_060187	XLOC_060187	novel	Novel_lncRNA	scaffold03508	46516	57656	+	5	1076	355
TCONS_00024747	XLOC_019534	XLOC_019534	novel	Novel_lncRNA	6	38742459	38748447	-	2	377	57
TCONS_00058374	XLOC_046282	XLOC_046282	novel	Novel_lncRNA	scaffold01215	272532	273152	-	2	290	57
TCONS_00058379	XLOC_046287	XLOC_046287	novel	Novel_lncRNA	scaffold01216	231645	236697	+	2	1570	90
TCONS_00009595	XLOC_007524	XLOC_007524	novel	Novel_lncRNA	12	19958499	19974232	+	2	911	64
TCONS_00009594	XLOC_007524	XLOC_007524	novel	Novel_lncRNA	12	19958499	19974232	+	2	913	60
TCONS_00085994	XLOC_069084	XLOC_069084	novel	Novel_lncRNA	scaffold16229	3354	5158	+	3	440	70
TCONS_00074652	XLOC_059498	XLOC_059498	novel	Novel_lncRNA	scaffold03330	61114	63166	+	2	1187	390
TCONS_00074653	XLOC_059498	XLOC_059498	novel	Novel_lncRNA	scaffold03330	61332	63225	+	2	736	244
TCONS_00074654	XLOC_059498	XLOC_059498	novel	Novel_lncRNA	scaffold03330	61332	63279	+	2	790	262
TCONS_00074655	XLOC_059498	XLOC_059498	novel	Novel_lncRNA	scaffold03330	61334	63166	+	2	1388	352
TCONS_00002565	A4A49_01724	PXM16_2	protein_coding	Novel_lncRNA	1	8119150	8127342	-	5	512	170
TCONS_00002564	A4A49_01724	PXM16_2	protein_coding	Novel_lncRNA	1	8117284	8127342	-	5	605	191
TCONS_00075090	XLOC_059832	XLOC_059832	novel	Novel_lncRNA	scaffold03411	61602	63389	+	2	344	93
TCONS_00012210	XLOC_009582	XLOC_009582	novel	Novel_lncRNA	2	32069272	32071041	+	2	307	76
TCONS_00086777	XLOC_069818	XLOC_069818	novel	Novel_lncRNA	scaffold23524	2471	4312	+	2	225	74
TCONS_00066817	A4A49_64525	ALY2_1	protein_coding	Novel_lncRNA	scaffold02088	159282	166237	+	2	546	69
TCONS_00081371	XLOC_064962	XLOC_064962	novel	Novel_lncRNA	scaffold05235	9554	12040	-	4	649	215
TCONS_00059497	XLOC_047199	XLOC_047199	novel	Novel_lncRNA	scaffold01320	127317	133612	-	3	294	97
TCONS_00035356	XLOC_027946	XLOC_027946	novel	Novel_lncRNA	scaffold00023	1211373	1213601	+	5	433	87
TCONS_00059151	A4A49_59378	PEXLP_3	protein_coding	Novel_lncRNA	scaffold01286	49232	50646	+	2	662	98
TCONS_00059629	XLOC_047296	XLOC_047296	novel	Novel_lncRNA	scaffold01334	104007	104690	+	2	229	75
TCONS_00064763	XLOC_051456	XLOC_051456	novel	Novel_lncRNA	scaffold01848	80346	81222	-	2	666	57
TCONS_00064760	A4A49_32489	MED27	protein_coding	Novel_lncRNA	scaffold01848	76458	82619	+	2	1456	424
TCONS_00073886	XLOC_058862	XLOC_058862	novel	Novel_lncRNA	scaffold03186	64875	67538	+	2	1567	132
TCONS_00055387	XLOC_043936	XLOC_043936	novel	Novel_lncRNA	scaffold00988	312442	326492	-	2	866	112
TCONS_00057281	A4A49_15489	FRL3_0	protein_coding	Novel_lncRNA	scaffold01122	103755	116806	-	3	1287	414
TCONS_00070165	A4A49_25409	IP23_0	protein_coding	Novel_lncRNA	scaffold02532	31517	36779	+	6	568	186
TCONS_00061424	XLOC_048757	XLOC_048757	novel	Novel_lncRNA	scaffold01502	242201	242843	-	2	535	66
TCONS_00007609	A4A49_13089	TOC90	protein_coding	Novel_lncRNA	11	44198780	44208171	+	3	2780	789
TCONS_00042218	XLOC_033451	XLOC_033451	novel	Novel_lncRNA	scaffold00259	99824	100988	+	2	221	52
TCONS_00017648	A4A49_65356	RPS28_0	protein_coding	Novel_lncRNA	3	12862280	12863318	-	2	341	88
TCONS_00033191	XLOC_026219	XLOC_026219	novel	Novel_lncRNA	9	34408975	34410750	+	2	1750	128
TCONS_00013322	XLOC_010451	XLOC_010451	novel	Novel_lncRNA	2	79189041	79193614	+	6	458	150
TCONS_00017641	XLOC_013858	XLOC_013858	novel	Novel_lncRNA	3	12064916	12066768	-	4	1088	169
TCONS_00071412	XLOC_056846	XLOC_056846	novel	Novel_lncRNA	scaffold02744	53680	54100	-	2	311	103
TCONS_00071410	XLOC_056844	XLOC_056844	novel	Novel_lncRNA	scaffold02744	50688	53049	-	4	603	200
TCONS_00017488	A4A49_07829	OPR1_1	protein_coding	Novel_lncRNA	3	5006912	5017326	-	2	671	223
TCONS_00017486	A4A49_07829	OPR1_1	protein_coding	Novel_lncRNA	3	5006912	5017197	-	2	542	180
TCONS_00017487	A4A49_07829	OPR1_1	protein_coding	Novel_lncRNA	3	5006912	5017324	-	2	669	222
TCONS_00078232	XLOC_062444	XLOC_062444	novel	Novel_lncRNA	scaffold04163	1078	6934	+	2	222	67
TCONS_00001596	XLOC_001234	XLOC_001234	novel	Novel_lncRNA	1	64758776	64760909	+	3	628	88
TCONS_00078234	XLOC_062445	XLOC_062445	novel	Novel_lncRNA	scaffold04163	1092	6932	-	2	206	67
TCONS_00051727	XLOC_040995	XLOC_040995	novel	Novel_lncRNA	scaffold00742	203675	204651	+	2	214	71
TCONS_00058390	XLOC_046292	XLOC_046292	novel	Novel_lncRNA	scaffold01216	231674	236701	-	2	1545	90
TCONS_00020846	XLOC_016385	XLOC_016385	novel	Novel_lncRNA	5	50916730	50917631	+	2	323	54
TCONS_00030529	A4A49_10783	PSAG_1	protein_coding	Novel_lncRNA	8	7992647	8000405	+	2	526	148
TCONS_00064094	A4A49_20912	LIP2_5	protein_coding	Novel_lncRNA	scaffold01784	62670	64583	-	2	985	240
TCONS_00077647	XLOC_061956	XLOC_061956	novel	Novel_lncRNA	scaffold04003	25555	32740	+	11	1190	337
TCONS_00039620	A4A49_58328	ND2_3	protein_coding	Novel_lncRNA	scaffold00163	550985	556563	-	2	220	39
TCONS_00067031	A4A49_40922	RPL18_2	protein_coding	Novel_lncRNA	scaffold02106	19486	28265	+	3	480	100
TCONS_00042680	XLOC_033824	XLOC_033824	novel	Novel_lncRNA	scaffold00280	406987	416627	+	2	290	45
TCONS_00067038	A4A49_24129	RPL18_1	protein_coding	Novel_lncRNA	scaffold02106	12711	51939	-	2	558	82
TCONS_00059442	XLOC_047155	XLOC_047155	novel	Novel_lncRNA	scaffold01316	46906	51640	+	3	396	124
TCONS_00059443	XLOC_047155	XLOC_047155	novel	Novel_lncRNA	scaffold01316	46907	51640	+	2	327	85
TCONS_00042046	XLOC_033317	XLOC_033317	novel	Novel_lncRNA	scaffold00251	303583	304255	+	2	581	75
TCONS_00084105	XLOC_067341	XLOC_067341	novel	Novel_lncRNA	scaffold07265	4657	15666	+	3	519	70
TCONS_00084104	XLOC_067341	XLOC_067341	novel	Novel_lncRNA	scaffold07265	4654	15666	+	3	519	70
TCONS_00084107	XLOC_067342	XLOC_067342	novel	Novel_lncRNA	scaffold07265	4735	15595	-	3	367	55
TCONS_00084106	XLOC_067342	XLOC_067342	novel	Novel_lncRNA	scaffold07265	4735	15586	-	3	361	55
TCONS_00036449	A4A49_23145	SOC1_0	protein_coding	Novel_lncRNA	scaffold00056	1115939	1136401	-	3	480	109
TCONS_00081091	A4A49_38205	COL5_1	protein_coding	Novel_lncRNA	scaffold05103	49641	50865	-	2	424	141
TCONS_00085451	XLOC_068561	XLOC_068561	novel	Novel_lncRNA	scaffold11767	4790	5456	-	2	316	87
TCONS_00085320	XLOC_068446	XLOC_068446	novel	Novel_lncRNA	scaffold10922	3778	10097	-	4	300	100
TCONS_00085321	XLOC_068446	XLOC_068446	novel	Novel_lncRNA	scaffold10922	7515	10075	-	4	278	92
TCONS_00021155	XLOC_016631	XLOC_016631	novel	Novel_lncRNA	5	9361076	9362120	-	2	329	73
TCONS_00041006	A4A49_59423	MADS27_7	protein_coding	Novel_lncRNA	scaffold00213	432733	455962	+	2	376	59
TCONS_00080642	XLOC_064373	XLOC_064373	novel	Novel_lncRNA	scaffold04925	48691	49070	-	2	249	82
TCONS_00017863	XLOC_014018	XLOC_014018	novel	Novel_lncRNA	3	28875149	28875905	-	2	715	181
TCONS_00002935	A4A49_34306	ACA12	protein_coding	Novel_lncRNA	1	22337933	22338776	-	2	278	74
TCONS_00037642	XLOC_029782	XLOC_029782	novel	Novel_lncRNA	scaffold00090	606456	617678	-	14	1950	574
TCONS_00003971	A4A49_03897	YLS8_1	protein_coding	Novel_lncRNA	1	70894976	70901511	-	2	537	155
TCONS_00020336	A4A49_01237	GLR3.4_0	protein_coding	Novel_lncRNA	5	23932797	23934466	+	2	542	173
TCONS_00058223	XLOC_046151	XLOC_046151	novel	Novel_lncRNA	scaffold01202	201304	203007	-	3	472	74
TCONS_00082888	XLOC_066260	XLOC_066260	novel	Novel_lncRNA	scaffold05986	34087	35138	-	3	335	111
TCONS_00015427	XLOC_012118	XLOC_012118	novel	Novel_lncRNA	2	77238644	77245966	-	2	400	65
TCONS_00000426	A4A49_09869	ATI1_0	protein_coding	Novel_lncRNA	1	13757034	13757629	+	2	512	170
TCONS_00032744	XLOC_025853	XLOC_025853	novel	Novel_lncRNA	9	4698657	4698959	+	2	213	59
TCONS_00035829	XLOC_028333	XLOC_028333	novel	Novel_lncRNA	scaffold00037	1264506	1266163	+	2	1614	131
TCONS_00041484	XLOC_032871	XLOC_032871	novel	Novel_lncRNA	scaffold00228	322808	323338	-	2	458	64
TCONS_00071965	A4A49_38844	GIP1_2	protein_coding	Novel_lncRNA	scaffold02841	95792	96203	+	2	309	83
TCONS_00065966	XLOC_052422	XLOC_052422	novel	Novel_lncRNA	scaffold01971	185843	186159	-	2	247	55
TCONS_00016836	A4A49_26760	FUSA2	protein_coding	Novel_lncRNA	3	54952493	54952997	+	2	412	80
TCONS_00004725	XLOC_003666	XLOC_003666	novel	Novel_lncRNA	10	5523201	5524505	+	2	1124	72
TCONS_00040207	XLOC_031852	XLOC_031852	novel	Novel_lncRNA	scaffold00183	384786	386006	+	3	207	68
TCONS_00010781	XLOC_008465	XLOC_008465	novel	Novel_lncRNA	12	19960960	19974159	-	2	1021	70
TCONS_00069090	XLOC_054963	XLOC_054963	novel	Novel_lncRNA	scaffold02390	118002	118573	-	2	249	57
TCONS_00087103	XLOC_070134	XLOC_070134	novel	Novel_lncRNA	scaffold30148	1033	2060	+	2	266	74
TCONS_00087105	XLOC_070136	XLOC_070136	novel	Novel_lncRNA	scaffold30148	1083	2060	-	2	216	71
TCONS_00024917	XLOC_019669	XLOC_019669	novel	Novel_lncRNA	6	47052711	47054746	-	2	263	87
TCONS_00043953	XLOC_034810	XLOC_034810	novel	Novel_lncRNA	scaffold00336	207613	208055	+	2	412	75
TCONS_00076397	A4A49_37418	FAS4_0	protein_coding	Novel_lncRNA	scaffold03692	3014	37096	+	2	448	114
TCONS_00076396	A4A49_37418	FAS4_0	protein_coding	Novel_lncRNA	scaffold03692	2380	36652	+	2	241	68
TCONS_00029434	XLOC_023226	XLOC_023226	novel	Novel_lncRNA	7	68290067	68290987	-	3	439	146
TCONS_00077729	XLOC_062027	XLOC_062027	novel	Novel_lncRNA	scaffold04038	74384	75410	+	2	242	80
TCONS_00016789	XLOC_013201	XLOC_013201	novel	Novel_lncRNA	3	51921992	51924822	+	2	308	99
TCONS_00027489	XLOC_021708	XLOC_021708	novel	Novel_lncRNA	7	84153901	84154990	+	4	432	52
TCONS_00011548	A4A49_58604	ATG18A_0	protein_coding	Novel_lncRNA	12	53383704	53389540	-	2	269	72
TCONS_00044508	XLOC_035272	XLOC_035272	novel	Novel_lncRNA	scaffold00361	153760	154370	+	2	315	105
TCONS_00047634	XLOC_037733	XLOC_037733	novel	Novel_lncRNA	scaffold00509	326081	327482	-	3	1067	266
TCONS_00047635	XLOC_037733	XLOC_037733	novel	Novel_lncRNA	scaffold00509	326081	327491	-	3	1099	316
TCONS_00056097	XLOC_044476	XLOC_044476	novel	Novel_lncRNA	scaffold01034	207375	212068	-	3	326	96
TCONS_00078157	A4A49_34147	NFYC1_1	protein_coding	Novel_lncRNA	scaffold04148	28055	29777	+	2	744	245
TCONS_00008148	XLOC_006393	XLOC_006393	novel	Novel_lncRNA	11	6949574	6949909	-	2	239	58
TCONS_00032964	XLOC_026033	XLOC_026033	novel	Novel_lncRNA	9	17300667	17301528	+	2	210	46
TCONS_00078393	XLOC_062579	XLOC_062579	novel	Novel_lncRNA	scaffold04209	24125	24493	-	2	231	76
TCONS_00004235	XLOC_003281	XLOC_003281	novel	Novel_lncRNA	1	85174835	85175967	-	2	220	48
TCONS_00004234	XLOC_003281	XLOC_003281	novel	Novel_lncRNA	1	85173579	85175967	-	2	219	48
TCONS_00073859	XLOC_058844	XLOC_058844	novel	Novel_lncRNA	scaffold03181	14093	14495	-	2	323	76
TCONS_00028044	XLOC_022157	XLOC_022157	novel	Novel_lncRNA	7	112154860	112156370	+	2	717	134
TCONS_00065200	A4A49_17441	DGK1_0	protein_coding	Novel_lncRNA	scaffold01884	102825	105541	-	2	223	74
TCONS_00030667	A4A49_31287	DRB4_0	protein_coding	Novel_lncRNA	8	13573080	13573504	+	2	313	65
TCONS_00074392	XLOC_059270	XLOC_059270	novel	Novel_lncRNA	scaffold03278	32844	40260	-	2	231	57
TCONS_00061276	A4A49_14100	RUAP_4	protein_coding	Novel_lncRNA	scaffold01487	30877	34884	-	2	1060	329
TCONS_00086506	XLOC_069559	XLOC_069559	novel	Novel_lncRNA	scaffold20219	1	389	+	2	305	67
TCONS_00052880	XLOC_041920	XLOC_041920	novel	Novel_lncRNA	scaffold00821	321528	322284	-	4	339	112
TCONS_00062782	XLOC_049862	XLOC_049862	novel	Novel_lncRNA	scaffold01634	40140	40892	-	2	276	78
TCONS_00062780	XLOC_049861	XLOC_049861	novel	Novel_lncRNA	scaffold01634	30953	35029	-	2	532	77
TCONS_00081383	XLOC_064971	XLOC_064971	novel	Novel_lncRNA	scaffold05243	47833	49347	+	3	245	81
TCONS_00032038	A4A49_11094	IP5P7	protein_coding	Novel_lncRNA	8	24137603	24138178	-	2	492	71
TCONS_00027269	XLOC_021526	XLOC_021526	novel	Novel_lncRNA	7	69491634	69491961	+	2	224	62
TCONS_00023906	XLOC_018855	XLOC_018855	novel	Novel_lncRNA	6	92778376	92779761	+	3	471	157
TCONS_00031621	XLOC_024964	XLOC_024964	novel	Novel_lncRNA	8	6491143	6493978	-	6	600	161
TCONS_00070085	A4A49_36393	GSO1_0	protein_coding	Novel_lncRNA	scaffold02523	115807	117657	+	2	476	120
TCONS_00050719	XLOC_040191	XLOC_040191	novel	Novel_lncRNA	scaffold00681	283218	289559	+	2	234	68
TCONS_00050718	XLOC_040190	XLOC_040190	novel	Novel_lncRNA	scaffold00681	255537	257039	+	2	213	71
TCONS_00061302	XLOC_048660	XLOC_048660	novel	Novel_lncRNA	scaffold01491	222170	224053	+	2	283	75
TCONS_00064231	XLOC_051040	XLOC_051040	novel	Novel_lncRNA	scaffold01800	180591	182503	+	2	919	73
TCONS_00064230	XLOC_051040	XLOC_051040	novel	Novel_lncRNA	scaffold01800	180591	181922	+	2	339	57
TCONS_00038184	XLOC_030217	XLOC_030217	novel	Novel_lncRNA	scaffold00109	585021	601439	-	2	228	47
TCONS_00030199	XLOC_023838	XLOC_023838	novel	Novel_lncRNA	7	110891557	110892950	-	4	269	62
TCONS_00052664	XLOC_041765	XLOC_041765	novel	Novel_lncRNA	scaffold00808	210919	216793	-	3	262	72
TCONS_00061898	XLOC_049151	XLOC_049151	novel	Novel_lncRNA	scaffold01544	249190	249929	-	2	225	36
TCONS_00059639	XLOC_047303	XLOC_047303	novel	Novel_lncRNA	scaffold01334	103913	104731	-	2	364	95
TCONS_00034833	XLOC_027534	XLOC_027534	novel	Novel_lncRNA	scaffold00009	1574006	1579220	+	2	218	48
TCONS_00012841	A4A49_25649	RPP13L4	protein_coding	Novel_lncRNA	2	55889873	55891756	+	2	1096	349
TCONS_00032100	XLOC_025341	XLOC_025341	novel	Novel_lncRNA	8	26471204	26485566	-	10	2371	514
TCONS_00032101	XLOC_025341	XLOC_025341	novel	Novel_lncRNA	8	26471204	26485566	-	10	2354	514
TCONS_00028469	A4A49_06547	SNE_1	protein_coding	Novel_lncRNA	7	10258284	10259380	-	2	519	153
TCONS_00042260	XLOC_033488	XLOC_033488	novel	Novel_lncRNA	scaffold00260	142998	143500	-	3	254	74
TCONS_00042261	XLOC_033489	XLOC_033489	novel	Novel_lncRNA	scaffold00260	144440	150015	-	11	1433	409
TCONS_00057055	A4A49_19481	ATL22_1	protein_coding	Novel_lncRNA	scaffold01107	17822	19700	+	2	861	146
TCONS_00012446	XLOC_009782	XLOC_009782	novel	Novel_lncRNA	2	42506898	42507360	+	2	279	74
TCONS_00056508	XLOC_044789	XLOC_044789	novel	Novel_lncRNA	scaffold01064	1686	8853	+	4	273	13
TCONS_00056509	XLOC_044789	XLOC_044789	novel	Novel_lncRNA	scaffold01064	2365	5119	+	2	412	18
TCONS_00056506	XLOC_044789	XLOC_044789	novel	Novel_lncRNA	scaffold01064	1239	5119	+	3	334	13
TCONS_00056507	XLOC_044789	XLOC_044789	novel	Novel_lncRNA	scaffold01064	1686	5119	+	3	215	11
TCONS_00056504	XLOC_044789	XLOC_044789	novel	Novel_lncRNA	scaffold01064	1239	5119	+	3	348	13
TCONS_00030686	XLOC_024237	XLOC_024237	novel	Novel_lncRNA	8	14436300	14442083	+	2	266	47
TCONS_00056502	XLOC_044789	XLOC_044789	novel	Novel_lncRNA	scaffold01064	1238	8853	+	5	393	13
TCONS_00056503	XLOC_044789	XLOC_044789	novel	Novel_lncRNA	scaffold01064	1238	9439	+	4	353	20
TCONS_00057059	A4A49_19479	MED32_0	protein_coding	Novel_lncRNA	scaffold01107	29466	31948	+	2	401	125
TCONS_00056501	XLOC_044789	XLOC_044789	novel	Novel_lncRNA	scaffold01064	1238	8853	+	4	260	13
TCONS_00059039	XLOC_046812	XLOC_046812	novel	Novel_lncRNA	scaffold01277	44586	63387	-	10	1355	426
TCONS_00075573	XLOC_060230	XLOC_060230	novel	Novel_lncRNA	scaffold03523	65005	65991	-	2	296	84
TCONS_00072728	XLOC_057920	XLOC_057920	novel	Novel_lncRNA	scaffold02984	142044	142938	-	2	323	79
TCONS_00032219	A4A49_11334	SRP19	protein_coding	Novel_lncRNA	8	31361803	31362269	-	2	345	102
TCONS_00027074	A4A49_12616	THF1	protein_coding	Novel_lncRNA	7	58848918	58860191	+	4	1012	242
TCONS_00013556	XLOC_010633	XLOC_010633	novel	Novel_lncRNA	2	91283688	91285060	+	4	427	91
TCONS_00051447	XLOC_040779	XLOC_040779	novel	Novel_lncRNA	scaffold00727	345734	347786	-	4	577	100
TCONS_00030530	A4A49_10783	PSAG_1	protein_coding	Novel_lncRNA	8	7992654	8000405	+	2	519	148
TCONS_00082915	XLOC_066283	XLOC_066283	novel	Novel_lncRNA	scaffold06011	18994	20359	+	3	300	93
TCONS_00039831	XLOC_031522	XLOC_031522	novel	Novel_lncRNA	scaffold00170	306697	309588	+	3	221	57
TCONS_00027107	XLOC_021387	XLOC_021387	novel	Novel_lncRNA	7	60557196	60562486	+	2	528	84
TCONS_00043505	XLOC_034460	XLOC_034460	novel	Novel_lncRNA	scaffold00318	447992	450376	-	3	379	65
TCONS_00027108	XLOC_021387	XLOC_021387	novel	Novel_lncRNA	7	60557202	60562486	+	2	273	81
TCONS_00084133	XLOC_067367	XLOC_067367	novel	Novel_lncRNA	scaffold07287	29354	29670	+	2	239	78
TCONS_00071788	A4A49_66050	SDR1_8	protein_coding	Novel_lncRNA	scaffold02811	30582	33337	-	2	618	192
TCONS_00069664	XLOC_055437	XLOC_055437	novel	Novel_lncRNA	scaffold02465	99240	106212	-	3	332	110
TCONS_00071245	XLOC_056717	XLOC_056717	novel	Novel_lncRNA	scaffold02706	55757	56637	+	2	796	62
TCONS_00036304	A4A49_19693	TFT9_3	protein_coding	Novel_lncRNA	scaffold00052	1025637	1028480	+	4	491	97
TCONS_00009136	A4A49_12433	SBT2.4_0	protein_coding	Novel_lncRNA	11	60271555	60272830	-	2	652	136
TCONS_00009132	A4A49_12430	CPR30_6	protein_coding	Novel_lncRNA	11	60215036	60238233	-	8	1112	283
TCONS_00009131	A4A49_12430	CPR30_6	protein_coding	Novel_lncRNA	11	60215036	60238233	-	8	1091	310
TCONS_00072150	A4A49_37558	SDR1_5	protein_coding	Novel_lncRNA	scaffold02869	98545	114424	+	2	233	77
TCONS_00055359	XLOC_043914	XLOC_043914	novel	Novel_lncRNA	scaffold00988	140782	143717	+	2	250	69
TCONS_00019433	XLOC_015229	XLOC_015229	novel	Novel_lncRNA	4	2761794	2764797	-	4	403	131
TCONS_00033162	A4A49_06411	COX5C_1	protein_coding	Novel_lncRNA	9	32380963	32383115	+	2	495	102
TCONS_00014789	A4A49_01637	RPL6_2	protein_coding	Novel_lncRNA	2	49912737	49914236	-	2	511	120
TCONS_00064446	XLOC_051208	XLOC_051208	novel	Novel_lncRNA	scaffold01817	217539	218350	-	3	363	70
TCONS_00080310	XLOC_064109	XLOC_064109	novel	Novel_lncRNA	scaffold04809	45721	46131	-	2	320	106
TCONS_00013176	XLOC_010335	XLOC_010335	novel	Novel_lncRNA	2	73782464	73808101	+	7	1314	216
TCONS_00083051	A4A49_42670	PI4KA1_5	protein_coding	Novel_lncRNA	scaffold06112	30342	38528	-	2	627	97
TCONS_00049757	XLOC_039449	XLOC_039449	novel	Novel_lncRNA	scaffold00628	116758	118082	+	2	357	51
TCONS_00031828	XLOC_025112	XLOC_025112	novel	Novel_lncRNA	8	12726230	12730274	-	5	1098	290
TCONS_00066178	XLOC_052612	XLOC_052612	novel	Novel_lncRNA	scaffold01999	191275	200541	-	6	430	142
TCONS_00069404	XLOC_055215	XLOC_055215	novel	Novel_lncRNA	scaffold02433	49571	56092	-	2	276	65
TCONS_00069409	A4A49_33323	MCSU3_2	protein_coding	Novel_lncRNA	scaffold02433	103663	107693	-	2	405	66
TCONS_00027925	A4A49_08872	PRMT1_0	protein_coding	Novel_lncRNA	7	107794123	107795036	+	2	505	87
TCONS_00031824	XLOC_025109	XLOC_025109	novel	Novel_lncRNA	8	12512227	12513152	-	3	203	66
TCONS_00083278	XLOC_066611	XLOC_066611	novel	Novel_lncRNA	scaffold06300	13313	13820	+	2	381	65
TCONS_00076257	XLOC_060798	XLOC_060798	novel	Novel_lncRNA	scaffold03660	5738	11524	+	6	786	149
TCONS_00025986	A4A49_00386	PAT17_1	protein_coding	Novel_lncRNA	7	751630	765573	+	5	654	111
TCONS_00077355	A4A49_33686	SUVH9_0	protein_coding	Novel_lncRNA	scaffold03928	83176	90313	-	2	2658	676
TCONS_00040565	A4A49_18106	WRKY41_3	protein_coding	Novel_lncRNA	scaffold00199	618215	618842	+	2	393	108
TCONS_00034963	XLOC_027645	XLOC_027645	novel	Novel_lncRNA	scaffold00012	2040709	2044173	-	4	584	129
TCONS_00029980	XLOC_023664	XLOC_023664	novel	Novel_lncRNA	7	98080421	98082461	-	4	620	165
TCONS_00085995	XLOC_069084	XLOC_069084	novel	Novel_lncRNA	scaffold16229	3354	5158	+	3	445	70
TCONS_00016828	XLOC_013231	XLOC_013231	novel	Novel_lncRNA	3	54435214	54439186	+	2	246	61
TCONS_00069244	XLOC_055079	XLOC_055079	novel	Novel_lncRNA	scaffold02418	97855	98483	+	2	524	50
TCONS_00082256	A4A49_40651	CAT8	protein_coding	Novel_lncRNA	scaffold05701	18096	23584	+	2	1694	551
TCONS_00067832	XLOC_053942	XLOC_053942	novel	Novel_lncRNA	scaffold02211	156647	166756	-	3	367	122
TCONS_00067833	XLOC_053943	XLOC_053943	novel	Novel_lncRNA	scaffold02211	166902	167997	-	4	299	97
TCONS_00024905	XLOC_019660	XLOC_019660	novel	Novel_lncRNA	6	46760509	46760883	-	2	294	94
TCONS_00030201	XLOC_023839	XLOC_023839	novel	Novel_lncRNA	7	110893785	110896446	-	4	233	77
TCONS_00034239	XLOC_027051	XLOC_027051	novel	Novel_lncRNA	9	41650961	41651675	-	2	336	54
TCONS_00018546	XLOC_014557	XLOC_014557	novel	Novel_lncRNA	3	61769565	61778680	-	9	1235	256
TCONS_00070156	XLOC_055828	XLOC_055828	novel	Novel_lncRNA	scaffold02530	88849	93418	+	5	1103	322
TCONS_00045050	A4A49_09436	RS41_0	protein_coding	Novel_lncRNA	scaffold00386	232971	235880	-	3	579	76
TCONS_00075855	XLOC_060463	XLOC_060463	novel	Novel_lncRNA	scaffold03577	60836	62201	-	3	383	61
TCONS_00049596	XLOC_039299	XLOC_039299	novel	Novel_lncRNA	scaffold00617	35030	37270	+	4	465	83
TCONS_00070159	XLOC_055831	XLOC_055831	novel	Novel_lncRNA	scaffold02530	88849	93444	-	4	806	145
TCONS_00016225	XLOC_012760	XLOC_012760	novel	Novel_lncRNA	3	21832601	21835563	+	4	212	65
TCONS_00011208	XLOC_008794	XLOC_008794	novel	Novel_lncRNA	12	40680717	40682115	-	2	1354	363
TCONS_00029432	A4A49_38182	HSF30	protein_coding	Novel_lncRNA	7	68284383	68286410	-	3	1194	269
TCONS_00031484	XLOC_024862	XLOC_024862	novel	Novel_lncRNA	8	962475	963775	-	2	555	184
TCONS_00029435	XLOC_023227	XLOC_023227	novel	Novel_lncRNA	7	68291326	68292166	-	3	590	196
TCONS_00034359	XLOC_027152	XLOC_027152	novel	Novel_lncRNA	9	46861463	46866197	-	2	312	103
TCONS_00029439	A4A49_59884	SAMC2_4	protein_coding	Novel_lncRNA	7	68429463	68441872	-	2	423	135
TCONS_00020100	XLOC_015772	XLOC_015772	novel	Novel_lncRNA	5	14446131	14447322	+	2	418	57
TCONS_00077721	XLOC_062022	XLOC_062022	novel	Novel_lncRNA	scaffold04036	67303	71217	-	2	1804	469
TCONS_00067944	XLOC_054023	XLOC_054023	novel	Novel_lncRNA	scaffold02224	30828	32727	-	3	520	75
TCONS_00086377	XLOC_069440	XLOC_069440	novel	Novel_lncRNA	scaffold19119	1707	4317	+	4	337	112
TCONS_00044530	XLOC_035284	XLOC_035284	novel	Novel_lncRNA	scaffold00361	435251	438953	-	3	382	99
TCONS_00030334	XLOC_023944	XLOC_023944	novel	Novel_lncRNA	8	947185	953049	+	10	1344	368
TCONS_00030333	XLOC_023944	XLOC_023944	novel	Novel_lncRNA	8	947185	953049	+	10	1340	255
TCONS_00073198	XLOC_058304	XLOC_058304	novel	Novel_lncRNA	scaffold03071	70439	73462	+	4	635	105
TCONS_00068681	XLOC_054606	XLOC_054606	novel	Novel_lncRNA	scaffold02333	14697	18207	+	4	522	106
TCONS_00068682	XLOC_054606	XLOC_054606	novel	Novel_lncRNA	scaffold02333	14697	18207	+	3	431	102
TCONS_00004715	A4A49_62426	GRF4_1	protein_coding	Novel_lncRNA	10	4923364	4929961	+	2	583	155
TCONS_00073197	XLOC_058304	XLOC_058304	novel	Novel_lncRNA	scaffold03071	70439	73462	+	3	490	137
TCONS_00028873	XLOC_022796	XLOC_022796	novel	Novel_lncRNA	7	37184628	37185907	-	2	386	82
TCONS_00054011	XLOC_042826	XLOC_042826	novel	Novel_lncRNA	scaffold00894	37929	38765	-	3	386	69
TCONS_00078180	A4A49_38214	COX5C_0	protein_coding	Novel_lncRNA	scaffold04153	30492	31558	+	2	388	87
TCONS_00016311	XLOC_012820	XLOC_012820	novel	Novel_lncRNA	3	28864159	28881642	+	13	1426	475
TCONS_00019434	XLOC_015229	XLOC_015229	novel	Novel_lncRNA	4	2761794	2764803	-	4	397	127
TCONS_00028059	XLOC_022172	XLOC_022172	novel	Novel_lncRNA	7	112852937	112853928	+	4	420	116
TCONS_00019432	XLOC_015229	XLOC_015229	novel	Novel_lncRNA	4	2761794	2764436	-	4	347	115
TCONS_00011446	XLOC_008982	XLOC_008982	novel	Novel_lncRNA	12	50445784	50446744	-	4	495	155
TCONS_00047758	XLOC_037826	XLOC_037826	novel	Novel_lncRNA	scaffold00513	164141	165471	-	2	735	84
TCONS_00020070	A4A49_04748	ELP1	protein_coding	Novel_lncRNA	5	13376786	13378846	+	2	510	110
TCONS_00047757	XLOC_037826	XLOC_037826	novel	Novel_lncRNA	scaffold00513	164141	165402	-	2	624	84
TCONS_00077610	XLOC_061927	XLOC_061927	novel	Novel_lncRNA	scaffold03997	55417	56108	+	2	620	87
TCONS_00002769	XLOC_002153	XLOC_002153	novel	Novel_lncRNA	1	14986539	14998652	-	2	238	79
TCONS_00002765	XLOC_002149	XLOC_002149	novel	Novel_lncRNA	1	14914453	14916383	-	2	226	51
TCONS_00074673	A4A49_28662	BGLU18_5	protein_coding	Novel_lncRNA	scaffold03332	80044	80853	+	2	274	91
TCONS_00044989	A4A49_07196	GH3.5_1	protein_coding	Novel_lncRNA	scaffold00382	305360	307986	-	2	940	159
TCONS_00031632	A4A49_29068	RTL2_0	protein_coding	Novel_lncRNA	8	6601360	6604169	-	2	525	90
TCONS_00023912	XLOC_018861	XLOC_018861	novel	Novel_lncRNA	6	92877978	92882740	+	2	235	59
TCONS_00058485	A4A49_38887	LOX1.5_4	protein_coding	Novel_lncRNA	scaffold01226	76937	83682	-	3	629	178
TCONS_00058487	A4A49_38887	LOX1.5_4	protein_coding	Novel_lncRNA	scaffold01226	80786	81843	-	2	969	252
TCONS_00075078	XLOC_059822	XLOC_059822	novel	Novel_lncRNA	scaffold03408	31279	31714	-	2	261	86
TCONS_00042878	XLOC_033965	XLOC_033965	novel	Novel_lncRNA	scaffold00288	124936	125314	-	2	297	77
TCONS_00057117	XLOC_045279	XLOC_045279	novel	Novel_lncRNA	scaffold01110	7696	9151	+	2	211	46
TCONS_00050726	XLOC_040198	XLOC_040198	novel	Novel_lncRNA	scaffold00681	283192	289570	-	2	271	77
TCONS_00004866	A4A49_03983	UBP1A_0	protein_coding	Novel_lncRNA	10	13837441	13838056	+	3	385	98
TCONS_00061868	A4A49_13706	DUF3_0	protein_coding	Novel_lncRNA	scaffold01543	89244	90179	+	2	223	41
TCONS_00027454	XLOC_021676	XLOC_021676	novel	Novel_lncRNA	7	80974365	80975676	+	2	241	79
TCONS_00062689	XLOC_049795	XLOC_049795	novel	Novel_lncRNA	scaffold01628	167169	169635	+	3	239	68
TCONS_00002543	XLOC_001976	XLOC_001976	novel	Novel_lncRNA	1	7511216	7512254	-	3	578	95
TCONS_00023917	XLOC_018865	XLOC_018865	novel	Novel_lncRNA	6	92903725	92906030	+	2	690	208
TCONS_00058733	XLOC_046572	XLOC_046572	novel	Novel_lncRNA	scaffold01246	135170	135528	-	2	211	60
TCONS_00059609	XLOC_047280	XLOC_047280	novel	Novel_lncRNA	scaffold01329	246099	246794	-	2	462	78
TCONS_00045907	XLOC_036347	XLOC_036347	novel	Novel_lncRNA	scaffold00429	67159	71299	-	9	1374	355
TCONS_00008952	A4A49_05176	BLH1_2	protein_coding	Novel_lncRNA	11	52027472	52028258	-	3	424	86
TCONS_00008951	A4A49_05176	BLH1_2	protein_coding	Novel_lncRNA	11	52027472	52028258	-	2	424	80
TCONS_00028471	XLOC_022470	XLOC_022470	novel	Novel_lncRNA	7	10293250	10295523	-	5	625	115
TCONS_00080801	A4A49_37061	GLR3.2_0	protein_coding	Novel_lncRNA	scaffold04999	30076	42579	+	2	480	137
TCONS_00065415	XLOC_051973	XLOC_051973	novel	Novel_lncRNA	scaffold01911	164114	169924	+	6	387	95
TCONS_00065410	XLOC_051968	XLOC_051968	novel	Novel_lncRNA	scaffold01910	96248	98224	-	2	498	86
TCONS_00028674	XLOC_022631	XLOC_022631	novel	Novel_lncRNA	7	23750015	23752945	-	2	562	117
TCONS_00028672	XLOC_022631	XLOC_022631	novel	Novel_lncRNA	7	23741184	23752945	-	2	728	122
TCONS_00012302	XLOC_009663	XLOC_009663	novel	Novel_lncRNA	2	35709690	35710279	+	3	233	77
TCONS_00056515	XLOC_044789	XLOC_044789	novel	Novel_lncRNA	scaffold01064	6872	9439	+	2	209	20
TCONS_00056514	XLOC_044789	XLOC_044789	novel	Novel_lncRNA	scaffold01064	6082	10707	+	3	270	13
TCONS_00056517	XLOC_044789	XLOC_044789	novel	Novel_lncRNA	scaffold01064	9079	11202	+	3	258	13
TCONS_00056516	XLOC_044789	XLOC_044789	novel	Novel_lncRNA	scaffold01064	7009	10270	+	2	203	20
TCONS_00056511	XLOC_044789	XLOC_044789	novel	Novel_lncRNA	scaffold01064	4438	11202	+	3	206	13
TCONS_00056510	XLOC_044789	XLOC_044789	novel	Novel_lncRNA	scaffold01064	3398	5119	+	2	312	16
TCONS_00056513	XLOC_044789	XLOC_044789	novel	Novel_lncRNA	scaffold01064	4440	9669	+	3	297	13
TCONS_00056512	XLOC_044789	XLOC_044789	novel	Novel_lncRNA	scaffold01064	4438	11202	+	3	241	13
TCONS_00061314	XLOC_048671	XLOC_048671	novel	Novel_lncRNA	scaffold01491	222173	224029	-	2	256	74
TCONS_00052764	A4A49_65446	TPK2_1	protein_coding	Novel_lncRNA	scaffold00813	158999	160313	+	3	471	74
TCONS_00033372	XLOC_026348	XLOC_026348	novel	Novel_lncRNA	9	43889892	43890258	+	2	283	94
TCONS_00043429	A4A49_03033	FAX2_0	protein_coding	Novel_lncRNA	scaffold00313	336992	341031	-	3	978	255
TCONS_00039939	XLOC_031617	XLOC_031617	novel	Novel_lncRNA	scaffold00174	531920	533392	+	4	465	154
TCONS_00072737	XLOC_057929	XLOC_057929	novel	Novel_lncRNA	scaffold02986	63511	66297	+	2	204	58
TCONS_00083913	XLOC_067170	XLOC_067170	novel	Novel_lncRNA	scaffold07048	9091	10608	-	3	302	67
TCONS_00054346	A4A49_07274	R1B-16_21	protein_coding	Novel_lncRNA	scaffold00919	86149	87898	+	3	534	96
TCONS_00013789	XLOC_010817	XLOC_010817	novel	Novel_lncRNA	2	4478078	4478565	-	2	398	93
TCONS_00007712	XLOC_006037	XLOC_006037	novel	Novel_lncRNA	11	49427080	49428379	+	2	1206	72
TCONS_00057335	XLOC_045435	XLOC_045435	novel	Novel_lncRNA	scaffold01129	59127	62761	+	5	486	118
TCONS_00060919	A4A49_35449	C7A29_12	protein_coding	Novel_lncRNA	scaffold01446	106225	107152	+	2	409	105
TCONS_00080792	XLOC_064503	XLOC_064503	novel	Novel_lncRNA	scaffold04992	32617	52956	-	2	1035	266
TCONS_00027453	XLOC_021676	XLOC_021676	novel	Novel_lncRNA	7	80974230	80975676	+	2	247	81
TCONS_00014267	A4A49_10567	RMA1H1_4	protein_coding	Novel_lncRNA	2	27918970	27920926	-	2	985	237
TCONS_00001712	A4A49_10957	ATXR7	protein_coding	Novel_lncRNA	1	71652964	71653420	+	2	310	102
TCONS_00010777	XLOC_008466	XLOC_008466	novel	Novel_lncRNA	12	19959317	19974899	-	2	611	178
TCONS_00032378	XLOC_025568	XLOC_025568	novel	Novel_lncRNA	8	37352259	37352763	-	3	305	101
TCONS_00010774	XLOC_008464	XLOC_008464	novel	Novel_lncRNA	12	19957955	19972972	-	2	215	71
TCONS_00035662	A4A49_48160	FRS6_0	protein_coding	Novel_lncRNA	scaffold00032	1383633	1389789	-	2	2187	714
TCONS_00035663	A4A49_48160	FRS6_0	protein_coding	Novel_lncRNA	scaffold00032	1384453	1389789	-	2	2312	755
TCONS_00066308	A4A49_18189	CSLA9_2	protein_coding	Novel_lncRNA	scaffold02017	171690	173837	+	2	673	56
TCONS_00066305	A4A49_18189	CSLA9_2	protein_coding	Novel_lncRNA	scaffold02017	166815	173837	+	2	699	56
TCONS_00077669	XLOC_061975	XLOC_061975	novel	Novel_lncRNA	scaffold04009	98431	102222	+	4	871	290
TCONS_00066301	XLOC_052702	XLOC_052702	novel	Novel_lncRNA	scaffold02017	136674	137055	+	2	305	48
TCONS_00066300	XLOC_052702	XLOC_052702	novel	Novel_lncRNA	scaffold02017	136663	137055	+	2	298	42
TCONS_00072128	XLOC_057416	XLOC_057416	novel	Novel_lncRNA	scaffold02865	120966	122233	+	4	588	146
TCONS_00072127	XLOC_057416	XLOC_057416	novel	Novel_lncRNA	scaffold02865	120966	122059	+	3	853	140
TCONS_00049294	XLOC_039042	XLOC_039042	novel	Novel_lncRNA	scaffold00596	66943	67979	+	2	256	85
TCONS_00052500	A4A49_05172	MADS27_1	protein_coding	Novel_lncRNA	scaffold00793	303693	324150	-	2	785	78
TCONS_00087133	XLOC_070163	XLOC_070163	novel	Novel_lncRNA	scaffold30589	88	692	+	2	214	71
TCONS_00083049	A4A49_42670	PI4KA1_5	protein_coding	Novel_lncRNA	scaffold06112	29446	37329	-	2	337	99
TCONS_00083048	A4A49_42670	PI4KA1_5	protein_coding	Novel_lncRNA	scaffold06112	28609	36576	-	2	421	125
TCONS_00083043	A4A49_42385	PI4KA1_4	protein_coding	Novel_lncRNA	scaffold06112	835	37761	-	3	735	144
TCONS_00083045	A4A49_42670	PI4KA1_5	protein_coding	Novel_lncRNA	scaffold06112	26005	32537	-	2	217	72
TCONS_00083047	A4A49_42670	PI4KA1_5	protein_coding	Novel_lncRNA	scaffold06112	28609	36503	-	2	348	115
TCONS_00083046	A4A49_42670	PI4KA1_5	protein_coding	Novel_lncRNA	scaffold06112	26760	33278	-	2	202	67
TCONS_00012933	XLOC_010155	XLOC_010155	novel	Novel_lncRNA	2	60069324	60070465	+	2	476	103
TCONS_00052283	A4A49_06355	FG2	protein_coding	Novel_lncRNA	scaffold00783	99907	101208	-	2	1227	384
TCONS_00046812	XLOC_037037	XLOC_037037	novel	Novel_lncRNA	scaffold00463	411608	412287	-	2	508	50
TCONS_00083261	XLOC_066594	XLOC_066594	novel	Novel_lncRNA	scaffold06276	16368	17453	-	2	370	123
TCONS_00083260	XLOC_066593	XLOC_066593	novel	Novel_lncRNA	scaffold06276	15663	16205	-	3	216	72
TCONS_00085558	XLOC_068662	XLOC_068662	novel	Novel_lncRNA	scaffold12330	7908	8330	-	3	221	73
TCONS_00083267	XLOC_066600	XLOC_066600	novel	Novel_lncRNA	scaffold06292	3747	4550	+	2	267	88
TCONS_00035808	A4A49_10076	TIL_0	protein_coding	Novel_lncRNA	scaffold00036	997010	998329	-	2	266	88
TCONS_00083268	XLOC_066601	XLOC_066601	novel	Novel_lncRNA	scaffold06292	3787	4550	-	2	227	75
TCONS_00012789	XLOC_010052	XLOC_010052	novel	Novel_lncRNA	2	54660200	54662317	+	3	449	88
TCONS_00004521	XLOC_003501	XLOC_003501	novel	Novel_lncRNA	1	104631517	104631896	-	2	304	63
TCONS_00077348	XLOC_061703	XLOC_061703	novel	Novel_lncRNA	scaffold03927	33369	33870	-	2	306	72
TCONS_00048749	XLOC_038604	XLOC_038604	novel	Novel_lncRNA	scaffold00566	126215	127013	+	2	214	68
TCONS_00012934	XLOC_010156	XLOC_010156	novel	Novel_lncRNA	2	60075163	60075674	+	2	372	75
TCONS_00026532	XLOC_020943	XLOC_020943	novel	Novel_lncRNA	7	24894165	24896262	+	4	358	78
TCONS_00071905	XLOC_057247	XLOC_057247	novel	Novel_lncRNA	scaffold02830	92351	97293	+	4	359	115
TCONS_00065949	XLOC_052408	XLOC_052408	novel	Novel_lncRNA	scaffold01971	185853	186159	+	2	237	52
TCONS_00005653	A4A49_12754	SAP8_2	protein_coding	Novel_lncRNA	10	48165803	48168947	+	2	784	175
TCONS_00004098	XLOC_003181	XLOC_003181	novel	Novel_lncRNA	1	78882112	78887730	-	2	215	34
TCONS_00005654	A4A49_12754	SAP8_2	protein_coding	Novel_lncRNA	10	48165803	48168947	+	2	778	175
TCONS_00029999	XLOC_023682	XLOC_023682	novel	Novel_lncRNA	7	99563776	99566398	-	2	622	70
TCONS_00024978	XLOC_019720	XLOC_019720	novel	Novel_lncRNA	6	49584219	49585185	-	2	468	146
TCONS_00073050	XLOC_058185	XLOC_058185	novel	Novel_lncRNA	scaffold03045	88897	100780	-	4	602	176
TCONS_00018553	A4A49_00823	FRI_1	protein_coding	Novel_lncRNA	3	62029955	62030488	-	2	366	83
TCONS_00083312	XLOC_066644	XLOC_066644	novel	Novel_lncRNA	scaffold06328	33491	34141	+	2	223	46
TCONS_00021197	A4A49_20531	CLPR2_0	protein_coding	Novel_lncRNA	5	10755103	10774990	-	2	328	71
TCONS_00021194	A4A49_20531	CLPR2_0	protein_coding	Novel_lncRNA	5	10740272	10773020	-	2	238	78
TCONS_00070984	XLOC_056503	XLOC_056503	novel	Novel_lncRNA	scaffold02669	108721	110250	+	2	1403	94
TCONS_00072831	XLOC_058007	XLOC_058007	novel	Novel_lncRNA	scaffold03005	107313	107655	-	2	260	56
TCONS_00036046	XLOC_028501	XLOC_028501	novel	Novel_lncRNA	scaffold00042	1348144	1348625	+	2	279	92
TCONS_00068436	XLOC_054406	XLOC_054406	novel	Novel_lncRNA	scaffold02295	86990	87708	+	2	235	75
TCONS_00063108	A4A49_15823	PDF1_0	protein_coding	Novel_lncRNA	scaffold01672	151970	200934	-	4	394	131
TCONS_00023432	XLOC_018480	XLOC_018480	novel	Novel_lncRNA	6	72114665	72117036	+	6	633	97
TCONS_00026153	A4A49_09528	PMI1_4	protein_coding	Novel_lncRNA	7	5407510	5409506	+	2	206	68
TCONS_00026402	XLOC_020846	XLOC_020846	novel	Novel_lncRNA	7	15097819	15104087	+	2	266	49
TCONS_00026403	XLOC_020846	XLOC_020846	novel	Novel_lncRNA	7	15097819	15104087	+	2	266	49
TCONS_00027660	XLOC_021848	XLOC_021848	novel	Novel_lncRNA	7	92783865	92787337	+	2	304	97
TCONS_00069346	A4A49_27955	DEG15	protein_coding	Novel_lncRNA	scaffold02427	85701	86286	+	2	394	116
TCONS_00079910	XLOC_063788	XLOC_063788	novel	Novel_lncRNA	scaffold04673	50611	55223	+	5	498	142
TCONS_00034326	A4A49_37184	DI19-4_0	protein_coding	Novel_lncRNA	9	45117004	45117737	-	2	383	64
TCONS_00044525	XLOC_035284	XLOC_035284	novel	Novel_lncRNA	scaffold00361	427066	429117	-	2	665	57
TCONS_00078170	A4A49_35868	PCMP-E58	protein_coding	Novel_lncRNA	scaffold04150	75877	76417	+	2	447	148
TCONS_00044523	XLOC_035284	XLOC_035284	novel	Novel_lncRNA	scaffold00361	426420	438953	-	4	650	80
TCONS_00077199	A4A49_32028	DPOM_5	protein_coding	Novel_lncRNA	scaffold03909	3452	10404	+	2	1417	249
TCONS_00044521	XLOC_035284	XLOC_035284	novel	Novel_lncRNA	scaffold00361	426420	429117	-	3	762	55
TCONS_00002626	XLOC_002050	XLOC_002050	novel	Novel_lncRNA	1	10185036	10191821	-	13	993	204
TCONS_00002156	A4A49_01913	CHR10_1	protein_coding	Novel_lncRNA	1	100504577	100506181	+	3	631	85
TCONS_00002625	XLOC_002050	XLOC_002050	novel	Novel_lncRNA	1	10185036	10191821	-	13	989	308
TCONS_00086969	XLOC_070002	XLOC_070002	novel	Novel_lncRNA	scaffold27265	1745	2900	+	4	460	122
TCONS_00086968	XLOC_070002	XLOC_070002	novel	Novel_lncRNA	scaffold27265	1745	2900	+	4	509	110
TCONS_00028060	XLOC_022173	XLOC_022173	novel	Novel_lncRNA	7	112854442	112856295	+	6	568	159
TCONS_00028064	XLOC_022177	XLOC_022177	novel	Novel_lncRNA	7	113000094	113001230	+	2	696	92
TCONS_00064851	XLOC_051521	XLOC_051521	novel	Novel_lncRNA	scaffold01856	129	6140	-	2	431	65
TCONS_00030042	A4A49_02546	TIM14-1_2	protein_coding	Novel_lncRNA	7	102054770	102056242	-	2	386	128
TCONS_00000972	XLOC_000761	XLOC_000761	novel	Novel_lncRNA	1	32999911	33000687	+	2	450	75
TCONS_00000973	XLOC_000761	XLOC_000761	novel	Novel_lncRNA	1	32999911	33000687	+	3	486	73
TCONS_00019681	XLOC_015426	XLOC_015426	novel	Novel_lncRNA	4	10384294	10389880	-	2	272	59
TCONS_00056182	XLOC_044537	XLOC_044537	novel	Novel_lncRNA	scaffold01038	30478	32316	+	2	465	92
TCONS_00056183	XLOC_044537	XLOC_044537	novel	Novel_lncRNA	scaffold01038	30478	32316	+	2	465	92
TCONS_00056181	XLOC_044537	XLOC_044537	novel	Novel_lncRNA	scaffold01038	30473	32316	+	2	470	94
TCONS_00053354	XLOC_042294	XLOC_042294	novel	Novel_lncRNA	scaffold00849	204705	206616	+	2	260	86
TCONS_00052198	XLOC_041386	XLOC_041386	novel	Novel_lncRNA	scaffold00779	222925	231165	-	7	760	151
TCONS_00056184	XLOC_044537	XLOC_044537	novel	Novel_lncRNA	scaffold01038	30478	32316	+	2	465	92
TCONS_00056185	XLOC_044537	XLOC_044537	novel	Novel_lncRNA	scaffold01038	30480	32316	+	2	463	92
TCONS_00038527	XLOC_030488	XLOC_030488	novel	Novel_lncRNA	scaffold00126	797770	799026	-	3	509	165
TCONS_00006013	A4A49_03991	REM6_1	protein_coding	Novel_lncRNA	10	14007558	14015881	-	3	215	71
TCONS_00076413	XLOC_060930	XLOC_060930	novel	Novel_lncRNA	scaffold03692	32851	35141	-	5	522	174
TCONS_00079863	A4A49_26499	ND3_0	protein_coding	Novel_lncRNA	scaffold04651	43516	45505	+	2	382	84
TCONS_00007018	XLOC_005501	XLOC_005501	novel	Novel_lncRNA	11	8974157	8976364	+	2	462	62
TCONS_00065419	A4A49_22268	SKP1B_5	protein_coding	Novel_lncRNA	scaffold01912	56956	59036	+	2	296	73
TCONS_00027288	XLOC_021540	XLOC_021540	novel	Novel_lncRNA	7	70183258	70186509	+	2	416	70
TCONS_00084940	XLOC_068088	XLOC_068088	novel	Novel_lncRNA	scaffold09236	5488	6320	+	2	272	90
TCONS_00064214	XLOC_051025	XLOC_051025	novel	Novel_lncRNA	scaffold01798	200387	203399	-	2	541	143
TCONS_00084944	XLOC_068092	XLOC_068092	novel	Novel_lncRNA	scaffold09264	1406	3108	+	4	409	117
TCONS_00084946	A4A49_57768	PCMP-H75_1	protein_coding	Novel_lncRNA	scaffold09266	2369	4028	+	2	1539	488
TCONS_00046567	XLOC_036846	XLOC_036846	novel	Novel_lncRNA	scaffold00453	460733	461845	-	2	317	71
TCONS_00079865	A4A49_26499	ND3_0	protein_coding	Novel_lncRNA	scaffold04651	43516	45505	+	2	382	84
TCONS_00012791	XLOC_010052	XLOC_010052	novel	Novel_lncRNA	2	54660239	54662317	+	3	404	86
TCONS_00012790	XLOC_010052	XLOC_010052	novel	Novel_lncRNA	2	54660239	54662317	+	3	414	59
TCONS_00058588	XLOC_046451	XLOC_046451	novel	Novel_lncRNA	scaffold01236	226743	229561	+	2	1016	81
TCONS_00028485	A4A49_21916	NPF6.4_0	protein_coding	Novel_lncRNA	7	12016147	12017088	-	2	360	81
TCONS_00020477	XLOC_016083	XLOC_016083	novel	Novel_lncRNA	5	31007563	31013039	+	4	332	110
TCONS_00058233	XLOC_046158	XLOC_046158	novel	Novel_lncRNA	scaffold01203	287617	287906	+	2	231	73
TCONS_00008942	XLOC_007002	XLOC_007002	novel	Novel_lncRNA	11	51682046	51683224	-	2	233	42
TCONS_00031153	A4A49_29392	1MMP_0	protein_coding	Novel_lncRNA	8	35066270	35067332	+	2	979	326
TCONS_00042246	XLOC_033476	XLOC_033476	novel	Novel_lncRNA	scaffold00260	221428	222759	+	2	278	78
TCONS_00042247	XLOC_033476	XLOC_033476	novel	Novel_lncRNA	scaffold00260	222320	254617	+	2	545	108
TCONS_00049921	XLOC_039580	XLOC_039580	novel	Novel_lncRNA	scaffold00636	182151	199928	+	3	338	112
TCONS_00058587	XLOC_046451	XLOC_046451	novel	Novel_lncRNA	scaffold01236	226743	229561	+	2	1016	81
TCONS_00063670	XLOC_050591	XLOC_050591	novel	Novel_lncRNA	scaffold01742	63585	63889	-	2	226	75
TCONS_00066996	A4A49_18518	EDR2L_2	protein_coding	Novel_lncRNA	scaffold02103	132884	147324	+	2	322	107
TCONS_00066995	A4A49_18518	EDR2L_2	protein_coding	Novel_lncRNA	scaffold02103	132466	147324	+	2	376	85
TCONS_00012177	XLOC_009554	XLOC_009554	novel	Novel_lncRNA	2	29658839	29667722	+	4	409	135
TCONS_00012176	XLOC_009553	XLOC_009553	novel	Novel_lncRNA	2	29634164	29635915	+	2	221	73
TCONS_00012175	XLOC_009552	XLOC_009552	novel	Novel_lncRNA	2	29632266	29634033	+	3	442	147
TCONS_00012174	XLOC_009551	XLOC_009551	novel	Novel_lncRNA	2	29630429	29631336	+	4	272	90
TCONS_00036784	XLOC_029108	XLOC_029108	novel	Novel_lncRNA	scaffold00067	214696	217259	-	2	1227	151
TCONS_00033368	XLOC_026341	XLOC_026341	novel	Novel_lncRNA	9	43868350	43869536	+	2	284	51
TCONS_00033367	XLOC_026341	XLOC_026341	novel	Novel_lncRNA	9	43868350	43869536	+	2	414	55
TCONS_00073612	XLOC_058635	XLOC_058635	novel	Novel_lncRNA	scaffold03142	52727	53346	-	3	275	91
TCONS_00012179	XLOC_009556	XLOC_009556	novel	Novel_lncRNA	2	29678805	29687497	+	6	515	171
TCONS_00012178	XLOC_009555	XLOC_009555	novel	Novel_lncRNA	2	29671954	29677189	+	6	630	209
TCONS_00042101	XLOC_033361	XLOC_033361	novel	Novel_lncRNA	scaffold00254	213961	216069	+	2	355	87
TCONS_00001543	A4A49_06432	SAP8_3	protein_coding	Novel_lncRNA	1	62004547	62006799	+	3	960	197
TCONS_00054358	XLOC_043107	XLOC_043107	novel	Novel_lncRNA	scaffold00919	213385	213709	-	2	238	44
TCONS_00020877	XLOC_016413	XLOC_016413	novel	Novel_lncRNA	5	53105736	53405480	+	2	471	58
TCONS_00054354	XLOC_043104	XLOC_043104	novel	Novel_lncRNA	scaffold00919	78099	81240	-	5	2199	722
TCONS_00030558	XLOC_024134	XLOC_024134	novel	Novel_lncRNA	8	8880085	8883066	+	2	272	90
TCONS_00001946	A4A49_18708	GSTF8	protein_coding	Novel_lncRNA	1	84613688	84615853	+	2	671	159
TCONS_00059612	A4A49_56086	PI4KG7_1	protein_coding	Novel_lncRNA	scaffold01330	128426	136215	+	4	294	84
TCONS_00015908	XLOC_012511	XLOC_012511	novel	Novel_lncRNA	3	3226919	3227228	+	2	228	73
TCONS_00033099	XLOC_026140	XLOC_026140	novel	Novel_lncRNA	9	27734474	27735307	+	2	477	158
TCONS_00047978	XLOC_038012	XLOC_038012	novel	Novel_lncRNA	scaffold00525	295469	295876	+	2	342	79
TCONS_00085557	XLOC_068661	XLOC_068661	novel	Novel_lncRNA	scaffold12330	7908	8340	+	3	231	76
TCONS_00010888	A4A49_04116	ULP1D_1	protein_coding	Novel_lncRNA	12	22478221	22479916	-	2	354	117
TCONS_00047977	XLOC_038012	XLOC_038012	novel	Novel_lncRNA	scaffold00525	295459	296309	+	2	336	76
TCONS_00022657	XLOC_017838	XLOC_017838	novel	Novel_lncRNA	6	26586196	26593845	+	2	298	52
TCONS_00067557	XLOC_053713	XLOC_053713	novel	Novel_lncRNA	scaffold02177	61603	64160	+	2	733	201
TCONS_00072213	XLOC_057482	XLOC_057482	novel	Novel_lncRNA	scaffold02881	5964	6542	+	2	448	80
TCONS_00001764	XLOC_001361	XLOC_001361	novel	Novel_lncRNA	1	74076892	74078747	+	3	452	81
TCONS_00056204	XLOC_044554	XLOC_044554	novel	Novel_lncRNA	scaffold01038	30400	32322	-	2	549	104
TCONS_00059184	XLOC_046919	XLOC_046919	novel	Novel_lncRNA	scaffold01287	150085	154497	-	4	585	86
TCONS_00072056	XLOC_057374	XLOC_057374	novel	Novel_lncRNA	scaffold02856	90518	90818	-	2	253	46
TCONS_00056207	XLOC_044554	XLOC_044554	novel	Novel_lncRNA	scaffold01038	30400	32322	-	2	549	104
TCONS_00077997	XLOC_062263	XLOC_062263	novel	Novel_lncRNA	scaffold04114	51383	52378	+	2	585	59
TCONS_00039936	XLOC_031614	XLOC_031614	novel	Novel_lncRNA	scaffold00174	435705	436363	+	3	492	88
TCONS_00014325	XLOC_011250	XLOC_011250	novel	Novel_lncRNA	2	30890144	30890466	-	2	209	60
TCONS_00027060	A4A49_34407	PCMP-E52_1	protein_coding	Novel_lncRNA	7	58082011	58083534	+	3	845	106
TCONS_00014638	A4A49_32964	FBL23_1	protein_coding	Novel_lncRNA	2	44694025	44696666	-	2	1188	225
TCONS_00052801	XLOC_041847	XLOC_041847	novel	Novel_lncRNA	scaffold00815	335261	337036	-	3	892	294
TCONS_00036254	A4A49_01055	PR2_1	protein_coding	Novel_lncRNA	scaffold00050	1227215	1228006	+	2	402	133
TCONS_00013198	XLOC_010349	XLOC_010349	novel	Novel_lncRNA	2	74187848	74190623	+	2	628	89
TCONS_00027940	XLOC_022079	XLOC_022079	novel	Novel_lncRNA	7	108161152	108166400	+	4	364	107
TCONS_00005421	XLOC_004228	XLOC_004228	novel	Novel_lncRNA	10	39979419	39979792	+	2	296	98
TCONS_00040344	XLOC_031965	XLOC_031965	novel	Novel_lncRNA	scaffold00189	618283	618924	+	3	469	155
TCONS_00000148	XLOC_000128	XLOC_000128	novel	Novel_lncRNA	1	5201591	5201882	+	2	211	68
TCONS_00032771	XLOC_025874	XLOC_025874	novel	Novel_lncRNA	9	6303658	6306536	+	3	351	102
TCONS_00032770	A4A49_00064	UXS4_0	protein_coding	Novel_lncRNA	9	6299379	6300089	+	2	358	114
TCONS_00026877	XLOC_021208	XLOC_021208	novel	Novel_lncRNA	7	47045637	47049676	+	3	632	69
TCONS_00022089	XLOC_017377	XLOC_017377	novel	Novel_lncRNA	5	52506376	52507926	-	2	625	207
TCONS_00083091	XLOC_066444	XLOC_066444	novel	Novel_lncRNA	scaffold06153	30940	31804	+	2	215	46
TCONS_00034780	XLOC_027492	XLOC_027492	novel	Novel_lncRNA	scaffold00008	2440517	2441221	+	3	373	98
TCONS_00018428	A4A49_19266	CNGC8	protein_coding	Novel_lncRNA	3	58324255	58326144	-	2	683	226
TCONS_00065210	XLOC_051811	XLOC_051811	novel	Novel_lncRNA	scaffold01885	103710	104413	-	2	543	91
TCONS_00083919	XLOC_067176	XLOC_067176	novel	Novel_lncRNA	scaffold07059	9829	11241	-	3	286	85
TCONS_00011868	A4A49_23905	RPN6_0	protein_coding	Novel_lncRNA	2	12370275	12374872	+	2	1391	429
TCONS_00011869	A4A49_23905	RPN6_0	protein_coding	Novel_lncRNA	2	12370275	12374872	+	3	1458	429
TCONS_00069512	XLOC_055307	XLOC_055307	novel	Novel_lncRNA	scaffold02446	54871	58052	+	5	485	141
TCONS_00047514	A4A49_15189	SUS7	protein_coding	Novel_lncRNA	scaffold00503	297623	299440	-	2	1646	202
TCONS_00069519	XLOC_055314	XLOC_055314	novel	Novel_lncRNA	scaffold02446	89590	91745	-	4	594	78
TCONS_00062897	XLOC_049957	XLOC_049957	novel	Novel_lncRNA	scaffold01647	133919	137646	-	2	217	72
TCONS_00040725	A4A49_13103	TMN11_0	protein_coding	Novel_lncRNA	scaffold00203	281504	283900	-	2	2204	672
TCONS_00024961	XLOC_019707	XLOC_019707	novel	Novel_lncRNA	6	48894926	48897043	-	3	1287	59
TCONS_00024962	XLOC_019707	XLOC_019707	novel	Novel_lncRNA	6	48894926	48903909	-	4	1418	63
TCONS_00087175	XLOC_070205	XLOC_070205	novel	Novel_lncRNA	scaffold31006	303	1064	+	2	262	83
TCONS_00070756	XLOC_056318	XLOC_056318	novel	Novel_lncRNA	scaffold02631	75837	76763	+	3	364	115
TCONS_00087177	XLOC_070207	XLOC_070207	novel	Novel_lncRNA	scaffold31006	297	1078	-	2	241	74
TCONS_00022399	XLOC_017629	XLOC_017629	novel	Novel_lncRNA	6	7792666	7792976	+	2	235	75
TCONS_00062501	A4A49_15340	YLS7	protein_coding	Novel_lncRNA	scaffold01605	71344	71868	+	2	265	58
TCONS_00056321	XLOC_044656	XLOC_044656	novel	Novel_lncRNA	scaffold01051	271668	273492	+	3	361	112
TCONS_00048642	XLOC_038531	XLOC_038531	novel	Novel_lncRNA	scaffold00559	14708	15354	+	2	213	71
TCONS_00026142	A4A49_01456	GCN2_2	protein_coding	Novel_lncRNA	7	5185164	5186357	+	2	588	98
TCONS_00056490	XLOC_044789	XLOC_044789	novel	Novel_lncRNA	scaffold01064	111	11805	+	6	477	14
TCONS_00028101	A4A49_31330	FAR2_2	protein_coding	Novel_lncRNA	7	114706271	114714606	+	2	271	90
TCONS_00029457	XLOC_023249	XLOC_023249	novel	Novel_lncRNA	7	69491654	69491973	-	2	216	55
TCONS_00047609	XLOC_037709	XLOC_037709	novel	Novel_lncRNA	scaffold00508	329999	330541	-	2	468	66
TCONS_00086313	XLOC_069381	XLOC_069381	novel	Novel_lncRNA	scaffold18619	603	4086	+	5	965	246
TCONS_00034333	A4A49_35842	PHT1-4_0	protein_coding	Novel_lncRNA	9	45694549	45696208	-	2	1483	482
TCONS_00021472	XLOC_016877	XLOC_016877	novel	Novel_lncRNA	5	20377087	20379862	-	2	204	67
TCONS_00030426	XLOC_024028	XLOC_024028	novel	Novel_lncRNA	8	5365606	5369857	+	8	807	244
TCONS_00056061	XLOC_044452	XLOC_044452	novel	Novel_lncRNA	scaffold01031	176767	177254	-	2	326	73
TCONS_00056060	XLOC_044452	XLOC_044452	novel	Novel_lncRNA	scaffold01031	176767	177254	-	2	287	66
TCONS_00021271	XLOC_016718	XLOC_016718	novel	Novel_lncRNA	5	13452070	13452392	-	2	231	65
TCONS_00048393	A4A49_03405	CYP93A3_1	protein_coding	Novel_lncRNA	scaffold00547	139740	143316	-	2	393	130
TCONS_00048398	XLOC_038355	XLOC_038355	novel	Novel_lncRNA	scaffold00548	44174	47866	+	4	477	100
TCONS_00072914	A4A49_39367	CHS2_0	protein_coding	Novel_lncRNA	scaffold03023	38146	41587	-	3	324	107
TCONS_00028813	XLOC_022743	XLOC_022743	novel	Novel_lncRNA	7	32959744	32962917	-	6	613	162
TCONS_00002140	A4A49_12895	PCMP-E86_0	protein_coding	Novel_lncRNA	1	100005688	100013172	+	3	1124	100
TCONS_00014268	A4A49_10568	GATL1_1	protein_coding	Novel_lncRNA	2	27928031	27928910	-	2	663	187
TCONS_00083141	XLOC_066490	XLOC_066490	novel	Novel_lncRNA	scaffold06204	24131	24886	-	2	671	91
TCONS_00068172	XLOC_054196	XLOC_054196	novel	Novel_lncRNA	scaffold02257	72393	74868	+	4	582	130
TCONS_00047775	XLOC_037842	XLOC_037842	novel	Novel_lncRNA	scaffold00513	362963	366181	-	3	476	158
TCONS_00047774	XLOC_037841	XLOC_037841	novel	Novel_lncRNA	scaffold00513	361015	362808	-	3	282	94
TCONS_00060344	XLOC_047868	XLOC_047868	novel	Novel_lncRNA	scaffold01389	193734	195228	+	2	324	43
TCONS_00086229	XLOC_069301	XLOC_069301	novel	Novel_lncRNA	scaffold17977	545	935	+	2	299	58
TCONS_00018537	XLOC_014548	XLOC_014548	novel	Novel_lncRNA	3	61275591	61276281	-	2	383	85
TCONS_00023289	A4A49_56479	EDR2_4	protein_coding	Novel_lncRNA	6	64078704	64079621	+	2	830	228
TCONS_00074692	XLOC_059522	XLOC_059522	novel	Novel_lncRNA	scaffold03334	119858	123459	-	2	243	80
TCONS_00074690	XLOC_059522	XLOC_059522	novel	Novel_lncRNA	scaffold03334	116521	123459	-	2	268	89
TCONS_00074691	XLOC_059522	XLOC_059522	novel	Novel_lncRNA	scaffold03334	119858	123459	-	2	243	80
TCONS_00028253	A4A49_31534	RBOHE_2	protein_coding	Novel_lncRNA	7	3473600	3474624	-	2	896	85
TCONS_00083685	XLOC_066974	XLOC_066974	novel	Novel_lncRNA	scaffold06760	813	2394	-	5	753	246
TCONS_00059848	XLOC_047459	XLOC_047459	novel	Novel_lncRNA	scaffold01349	113756	116998	-	2	264	80
TCONS_00070217	XLOC_055876	XLOC_055876	novel	Novel_lncRNA	scaffold02540	132567	134070	-	2	455	98
TCONS_00035316	XLOC_027916	XLOC_027916	novel	Novel_lncRNA	scaffold00022	1608570	1615832	+	9	667	206
TCONS_00019587	XLOC_015351	XLOC_015351	novel	Novel_lncRNA	4	7333067	7333959	-	3	344	114
TCONS_00073884	XLOC_058862	XLOC_058862	novel	Novel_lncRNA	scaffold03186	64875	67538	+	2	1567	132
TCONS_00073885	XLOC_058862	XLOC_058862	novel	Novel_lncRNA	scaffold03186	64875	67538	+	2	1567	132
TCONS_00086424	XLOC_069483	XLOC_069483	novel	Novel_lncRNA	scaffold19506	3418	4880	-	4	852	283
TCONS_00086135	XLOC_069212	XLOC_069212	novel	Novel_lncRNA	scaffold17211	2535	5022	+	5	1732	525
TCONS_00062141	A4A49_14007	CHIT3	protein_coding	Novel_lncRNA	scaffold01567	218074	220174	+	2	697	231
TCONS_00074180	XLOC_059095	XLOC_059095	novel	Novel_lncRNA	scaffold03248	60919	62387	-	2	924	94
TCONS_00078233	XLOC_062444	XLOC_062444	novel	Novel_lncRNA	scaffold04163	1078	6934	+	2	222	67
TCONS_00024147	XLOC_019051	XLOC_019051	novel	Novel_lncRNA	6	2844308	2846975	-	4	409	110
TCONS_00078235	XLOC_062445	XLOC_062445	novel	Novel_lncRNA	scaffold04163	1092	6932	-	2	206	67
TCONS_00034806	XLOC_027512	XLOC_027512	novel	Novel_lncRNA	scaffold00008	2440592	2441205	-	3	282	73
TCONS_00012765	A4A49_05560	LIG6_2	protein_coding	Novel_lncRNA	2	53781099	53781358	+	2	222	73
TCONS_00032171	XLOC_025406	XLOC_025406	novel	Novel_lncRNA	8	29881955	29883390	-	2	307	70
TCONS_00008971	XLOC_007026	XLOC_007026	novel	Novel_lncRNA	11	52574404	52575888	-	2	396	57
TCONS_00058592	XLOC_046454	XLOC_046454	novel	Novel_lncRNA	scaffold01236	226645	229554	-	2	1107	81
TCONS_00058591	XLOC_046454	XLOC_046454	novel	Novel_lncRNA	scaffold01236	226645	229554	-	2	1107	81
TCONS_00002454	A4A49_20582	AGPS1	protein_coding	Novel_lncRNA	1	4539922	4540815	-	2	550	94
TCONS_00001306	XLOC_001005	XLOC_001005	novel	Novel_lncRNA	1	49139764	49140672	+	2	784	65
TCONS_00063666	XLOC_050587	XLOC_050587	novel	Novel_lncRNA	scaffold01742	70274	74474	+	3	480	117
TCONS_00065433	XLOC_051985	XLOC_051985	novel	Novel_lncRNA	scaffold01912	70876	72151	-	3	213	70
TCONS_00047162	XLOC_037339	XLOC_037339	novel	Novel_lncRNA	scaffold00486	88431	89970	-	3	361	120
TCONS_00020647	A4A49_19860	DCL4_1	protein_coding	Novel_lncRNA	5	40946559	40947311	+	2	615	166
TCONS_00056537	XLOC_044795	XLOC_044795	novel	Novel_lncRNA	scaffold01064	1239	5101	-	4	547	13
TCONS_00056536	XLOC_044795	XLOC_044795	novel	Novel_lncRNA	scaffold01064	288	9630	-	7	820	25
TCONS_00056535	XLOC_044795	XLOC_044795	novel	Novel_lncRNA	scaffold01064	288	9630	-	6	911	25
TCONS_00056534	XLOC_044795	XLOC_044795	novel	Novel_lncRNA	scaffold01064	288	9630	-	6	325	11
TCONS_00056533	XLOC_044795	XLOC_044795	novel	Novel_lncRNA	scaffold01064	288	9630	-	5	304	13
TCONS_00056532	XLOC_044795	XLOC_044795	novel	Novel_lncRNA	scaffold01064	288	9630	-	5	311	11
TCONS_00056531	XLOC_044795	XLOC_044795	novel	Novel_lncRNA	scaffold01064	288	9630	-	5	311	13
TCONS_00056530	XLOC_044795	XLOC_044795	novel	Novel_lncRNA	scaffold01064	288	5712	-	4	280	18
TCONS_00056539	XLOC_044795	XLOC_044795	novel	Novel_lncRNA	scaffold01064	1665	7188	-	3	223	16
TCONS_00056538	XLOC_044795	XLOC_044795	novel	Novel_lncRNA	scaffold01064	1239	8182	-	4	623	13
TCONS_00012106	XLOC_009497	XLOC_009497	novel	Novel_lncRNA	2	26471056	26475670	+	2	302	100
TCONS_00012107	XLOC_009497	XLOC_009497	novel	Novel_lncRNA	2	26471056	26475670	+	2	241	80
TCONS_00039952	XLOC_031629	XLOC_031629	novel	Novel_lncRNA	scaffold00174	100746	102719	-	4	678	226
TCONS_00030200	XLOC_023838	XLOC_023838	novel	Novel_lncRNA	7	110891557	110892960	-	4	245	81
TCONS_00001884	A4A49_34815	AAAS_1	protein_coding	Novel_lncRNA	1	81049527	81050122	+	2	405	69
TCONS_00049257	XLOC_039014	XLOC_039014	novel	Novel_lncRNA	scaffold00593	346322	347100	+	3	336	111
TCONS_00009576	XLOC_007510	XLOC_007510	novel	Novel_lncRNA	12	19068354	19069183	+	2	807	75
TCONS_00009575	XLOC_007510	XLOC_007510	novel	Novel_lncRNA	12	19065992	19069183	+	2	594	75
TCONS_00072594	XLOC_057809	XLOC_057809	novel	Novel_lncRNA	scaffold02956	98535	100842	-	2	2225	681
TCONS_00036067	XLOC_028516	XLOC_028516	novel	Novel_lncRNA	scaffold00043	1185818	1192078	+	4	2642	785
TCONS_00071246	XLOC_056717	XLOC_056717	novel	Novel_lncRNA	scaffold02706	56016	56637	+	2	525	58
TCONS_00036068	XLOC_028516	XLOC_028516	novel	Novel_lncRNA	scaffold00043	1185843	1192078	+	4	2554	796
TCONS_00051473	A4A49_04826	CER2_1	protein_coding	Novel_lncRNA	scaffold00728	294737	306953	-	2	770	256
TCONS_00084735	XLOC_067898	XLOC_067898	novel	Novel_lncRNA	scaffold08392	10296	14189	+	2	529	102
TCONS_00012560	XLOC_009878	XLOC_009878	novel	Novel_lncRNA	2	47457181	47463828	+	5	555	163
TCONS_00085140	XLOC_068274	XLOC_068274	novel	Novel_lncRNA	scaffold10065	9277	9575	+	2	231	48
TCONS_00085141	XLOC_068275	XLOC_068275	novel	Novel_lncRNA	scaffold10065	9116	9592	-	2	369	61
TCONS_00044941	XLOC_035584	XLOC_035584	novel	Novel_lncRNA	scaffold00380	100104	107060	-	5	386	128
TCONS_00050476	XLOC_039998	XLOC_039998	novel	Novel_lncRNA	scaffold00665	70691	71062	+	2	285	70
TCONS_00014243	XLOC_011180	XLOC_011180	novel	Novel_lncRNA	2	26855273	26857157	-	3	497	162
TCONS_00019321	A4A49_11778	CCR2_1	protein_coding	Novel_lncRNA	4	265278	276127	-	3	314	104
TCONS_00036088	XLOC_028533	XLOC_028533	novel	Novel_lncRNA	scaffold00044	216851	222983	-	2	371	123
TCONS_00001088	XLOC_000836	XLOC_000836	novel	Novel_lncRNA	1	36899256	36909256	+	7	590	163
TCONS_00001087	XLOC_000836	XLOC_000836	novel	Novel_lncRNA	1	36890343	36909256	+	19	1875	624
TCONS_00062049	A4A49_23655	ICMTB	protein_coding	Novel_lncRNA	scaffold01560	184581	186691	+	2	817	220
TCONS_00067366	A4A49_21529	BLH9_0	protein_coding	Novel_lncRNA	scaffold02147	62515	62971	-	2	366	111
TCONS_00010320	A4A49_58604	ATG18A_0	protein_coding	Novel_lncRNA	12	53383698	53389536	+	2	271	72
TCONS_00080083	XLOC_063939	XLOC_063939	novel	Novel_lncRNA	scaffold04731	9578	42700	+	2	211	58
TCONS_00084567	XLOC_067737	XLOC_067737	novel	Novel_lncRNA	scaffold08001	17697	18370	+	3	355	103
TCONS_00074997	XLOC_059753	XLOC_059753	novel	Novel_lncRNA	scaffold03392	106544	107983	+	2	384	56
TCONS_00074996	XLOC_059753	XLOC_059753	novel	Novel_lncRNA	scaffold03392	106544	107983	+	2	384	56
TCONS_00084932	XLOC_068081	XLOC_068081	novel	Novel_lncRNA	scaffold09214	5619	6040	-	2	265	87
TCONS_00069743	XLOC_055505	XLOC_055505	novel	Novel_lncRNA	scaffold02474	127527	134076	+	2	476	94
TCONS_00010187	A4A49_20717	UBI3_1	protein_coding	Novel_lncRNA	12	49993246	49995145	+	2	713	159
TCONS_00067616	XLOC_053759	XLOC_053759	novel	Novel_lncRNA	scaffold02183	2352	8945	-	2	715	232
TCONS_00056203	XLOC_044554	XLOC_044554	novel	Novel_lncRNA	scaffold01038	30400	32322	-	2	549	104
TCONS_00071928	XLOC_057270	XLOC_057270	novel	Novel_lncRNA	scaffold02833	29347	29841	-	2	249	51
TCONS_00056205	XLOC_044554	XLOC_044554	novel	Novel_lncRNA	scaffold01038	30400	32322	-	2	549	104
TCONS_00005091	XLOC_003965	XLOC_003965	novel	Novel_lncRNA	10	23462986	23464274	+	2	522	73
TCONS_00032546	XLOC_025690	XLOC_025690	novel	Novel_lncRNA	8	43893916	43894575	-	2	532	128
TCONS_00056206	XLOC_044554	XLOC_044554	novel	Novel_lncRNA	scaffold01038	30400	32322	-	2	549	104
TCONS_00071924	A4A49_57789	POLX_55	protein_coding	Novel_lncRNA	scaffold02833	43758	53158	+	8	771	256
TCONS_00043717	XLOC_034628	XLOC_034628	novel	Novel_lncRNA	scaffold00327	387700	388957	-	2	670	222
TCONS_00043716	XLOC_034628	XLOC_034628	novel	Novel_lncRNA	scaffold00327	387700	388682	-	2	755	196
TCONS_00043713	A4A49_19745	ATJ72	protein_coding	Novel_lncRNA	scaffold00327	361269	363116	-	2	692	150
TCONS_00081370	XLOC_064962	XLOC_064962	novel	Novel_lncRNA	scaffold05235	9554	12040	-	5	742	246
TCONS_00011870	A4A49_23905	RPN6_0	protein_coding	Novel_lncRNA	2	12370277	12374872	+	3	1452	429
TCONS_00049410	XLOC_039143	XLOC_039143	novel	Novel_lncRNA	scaffold00604	7881	8575	-	4	324	93
TCONS_00040711	XLOC_032255	XLOC_032255	novel	Novel_lncRNA	scaffold00203	342584	343064	+	3	275	71
TCONS_00022385	A4A49_29720	DRIP2_4	protein_coding	Novel_lncRNA	6	7510635	7519209	+	2	2146	86
TCONS_00015570	A4A49_10347	PDR1_2	protein_coding	Novel_lncRNA	2	85374398	85416653	-	2	357	119
TCONS_00011902	A4A49_12023	XERICO_0	protein_coding	Novel_lncRNA	2	15705309	15706155	+	2	374	94
TCONS_00026174	XLOC_020671	XLOC_020671	novel	Novel_lncRNA	7	6057070	6057463	+	2	278	60
TCONS_00039747	XLOC_031468	XLOC_031468	novel	Novel_lncRNA	scaffold00167	191764	192648	-	2	275	36
TCONS_00046766	A4A49_10391	PCMP-E95	protein_coding	Novel_lncRNA	scaffold00462	81013	85397	-	2	2885	859
TCONS_00064905	A4A49_17166	GLR2.7_0	protein_coding	Novel_lncRNA	scaffold01860	128167	129472	+	2	367	95
TCONS_00000359	XLOC_000287	XLOC_000287	novel	Novel_lncRNA	1	11086701	11087713	+	3	258	85
TCONS_00085815	XLOC_068915	XLOC_068915	novel	Novel_lncRNA	scaffold14784	2141	2873	-	2	256	75
TCONS_00085813	XLOC_068913	XLOC_068913	novel	Novel_lncRNA	scaffold14784	2134	2886	+	2	276	78
TCONS_00056051	XLOC_044446	XLOC_044446	novel	Novel_lncRNA	scaffold01031	197846	198273	+	3	238	78
TCONS_00056052	XLOC_044447	XLOC_044447	novel	Novel_lncRNA	scaffold01031	198784	199780	+	2	311	77
TCONS_00048388	A4A49_03402	CYP93A1_0	protein_coding	Novel_lncRNA	scaffold00547	127478	134223	-	2	1243	329
TCONS_00048386	A4A49_03402	CYP93A1_0	protein_coding	Novel_lncRNA	scaffold00547	127478	132754	-	2	1150	383
TCONS_00048385	A4A49_03402	CYP93A1_0	protein_coding	Novel_lncRNA	scaffold00547	127478	131664	-	2	783	261
TCONS_00045150	XLOC_035742	XLOC_035742	novel	Novel_lncRNA	scaffold00391	144896	145352	-	2	203	67
TCONS_00004271	XLOC_003310	XLOC_003310	novel	Novel_lncRNA	1	88866252	88866946	-	2	593	64
TCONS_00046498	XLOC_036800	XLOC_036800	novel	Novel_lncRNA	scaffold00452	138562	141066	-	5	1232	68
TCONS_00054028	XLOC_042842	XLOC_042842	novel	Novel_lncRNA	scaffold00896	22695	23239	+	2	259	47
TCONS_00016613	XLOC_013062	XLOC_013062	novel	Novel_lncRNA	3	44920454	44924306	+	3	412	105
TCONS_00086540	XLOC_069590	XLOC_069590	novel	Novel_lncRNA	scaffold20451	2249	4694	+	4	311	103
TCONS_00079804	XLOC_063709	XLOC_063709	novel	Novel_lncRNA	scaffold04637	19054	19805	+	2	220	63
TCONS_00086230	XLOC_069301	XLOC_069301	novel	Novel_lncRNA	scaffold17977	546	935	+	2	278	56
TCONS_00085964	XLOC_069054	XLOC_069054	novel	Novel_lncRNA	scaffold16007	293	3959	+	3	545	151
TCONS_00086238	XLOC_069309	XLOC_069309	novel	Novel_lncRNA	scaffold18032	2905	5099	-	6	411	136
TCONS_00055492	XLOC_044015	XLOC_044015	novel	Novel_lncRNA	scaffold00997	328804	331822	-	3	301	20
TCONS_00074685	XLOC_059521	XLOC_059521	novel	Novel_lncRNA	scaffold03334	116536	123452	+	2	246	82
TCONS_00074684	XLOC_059521	XLOC_059521	novel	Novel_lncRNA	scaffold03334	111641	123452	+	2	215	71
TCONS_00074687	XLOC_059522	XLOC_059522	novel	Novel_lncRNA	scaffold03334	111624	123459	-	2	239	79
TCONS_00074686	XLOC_059521	XLOC_059521	novel	Novel_lncRNA	scaffold03334	119858	123452	+	2	236	78
TCONS_00075778	XLOC_060396	XLOC_060396	novel	Novel_lncRNA	scaffold03556	73812	75978	+	4	536	170
TCONS_00074683	XLOC_059521	XLOC_059521	novel	Novel_lncRNA	scaffold03334	111641	123452	+	2	215	71
TCONS_00009763	A4A49_08130	HERK1_2	protein_coding	Novel_lncRNA	12	27098483	27099807	+	2	1202	351
TCONS_00074689	XLOC_059522	XLOC_059522	novel	Novel_lncRNA	scaffold03334	111624	123459	-	2	239	79
TCONS_00074688	XLOC_059522	XLOC_059522	novel	Novel_lncRNA	scaffold03334	111624	123459	-	3	239	79
TCONS_00071037	XLOC_056548	XLOC_056548	novel	Novel_lncRNA	scaffold02676	64468	68915	+	2	347	88
TCONS_00046383	XLOC_036701	XLOC_036701	novel	Novel_lncRNA	scaffold00447	156648	157345	-	2	320	68
TCONS_00061343	XLOC_048693	XLOC_048693	novel	Novel_lncRNA	scaffold01494	67700	69667	+	2	378	126
TCONS_00016056	A4A49_13435	RPD1_6	protein_coding	Novel_lncRNA	3	10598225	10601753	+	2	903	261
TCONS_00004855	A4A49_27692	OEP64_1	protein_coding	Novel_lncRNA	10	13242041	13243780	+	2	231	47
TCONS_00000825	XLOC_000652	XLOC_000652	novel	Novel_lncRNA	1	28220138	28224817	+	8	767	204
TCONS_00073897	XLOC_058870	XLOC_058870	novel	Novel_lncRNA	scaffold03186	101689	106656	-	4	793	134
TCONS_00048207	A4A49_22746	N_35	protein_coding	Novel_lncRNA	scaffold00536	151616	350847	-	2	477	158
TCONS_00077797	XLOC_062086	XLOC_062086	novel	Novel_lncRNA	scaffold04058	92259	94897	+	2	530	88
TCONS_00032147	XLOC_025386	XLOC_025386	novel	Novel_lncRNA	8	28738885	28739830	-	2	210	60
TCONS_00079069	XLOC_063098	XLOC_063098	novel	Novel_lncRNA	scaffold04384	45984	48913	+	2	277	65
TCONS_00032148	XLOC_025387	XLOC_025387	novel	Novel_lncRNA	8	28740167	28740727	-	2	264	87
TCONS_00032149	XLOC_025387	XLOC_025387	novel	Novel_lncRNA	8	28740167	28741228	-	4	392	95
TCONS_00058210	XLOC_046142	XLOC_046142	novel	Novel_lncRNA	scaffold01202	201303	203026	+	3	492	74
TCONS_00055374	XLOC_043926	XLOC_043926	novel	Novel_lncRNA	scaffold00988	140782	143759	-	2	292	83
TCONS_00007103	A4A49_32328	MBD10_1	protein_coding	Novel_lncRNA	11	12190565	12191555	+	2	631	152
TCONS_00050689	A4A49_03884	VHA-D_1	protein_coding	Novel_lncRNA	scaffold00679	286857	288899	+	2	1027	264
TCONS_00014966	XLOC_011751	XLOC_011751	novel	Novel_lncRNA	2	54660358	54662314	-	2	1277	233
TCONS_00014967	XLOC_011751	XLOC_011751	novel	Novel_lncRNA	2	54660358	54662335	-	2	1251	233
TCONS_00050681	XLOC_040159	XLOC_040159	novel	Novel_lncRNA	scaffold00678	137378	139884	-	2	443	127
TCONS_00014965	XLOC_011751	XLOC_011751	novel	Novel_lncRNA	2	54660358	54662314	-	2	1226	233
TCONS_00014962	XLOC_011751	XLOC_011751	novel	Novel_lncRNA	2	54660203	54662335	-	3	466	61
TCONS_00014963	XLOC_011751	XLOC_011751	novel	Novel_lncRNA	2	54660358	54662256	-	2	1162	233
TCONS_00014960	XLOC_011751	XLOC_011751	novel	Novel_lncRNA	2	54660203	54662257	-	3	378	85
TCONS_00014961	XLOC_011751	XLOC_011751	novel	Novel_lncRNA	2	54660203	54662257	-	3	390	59
TCONS_00052752	XLOC_041807	XLOC_041807	novel	Novel_lncRNA	scaffold00812	267485	273887	-	2	863	58
TCONS_00035454	XLOC_028023	XLOC_028023	novel	Novel_lncRNA	scaffold00026	1472180	1474966	-	2	435	90
TCONS_00058078	A4A49_32730	BHLH144	protein_coding	Novel_lncRNA	scaffold01192	65328	67723	+	3	1407	266
TCONS_00058079	A4A49_32730	BHLH144	protein_coding	Novel_lncRNA	scaffold01192	65328	68716	+	5	1309	266
TCONS_00035451	A4A49_09797	PBP1_3	protein_coding	Novel_lncRNA	scaffold00026	1339803	1345150	-	3	273	84
TCONS_00082317	XLOC_065800	XLOC_065800	novel	Novel_lncRNA	scaffold05728	21323	29730	+	11	1561	480
TCONS_00039941	XLOC_031619	XLOC_031619	novel	Novel_lncRNA	scaffold00174	537166	539179	+	2	392	122
TCONS_00039940	XLOC_031618	XLOC_031618	novel	Novel_lncRNA	scaffold00174	534496	536927	+	3	448	148
TCONS_00039942	XLOC_031619	XLOC_031619	novel	Novel_lncRNA	scaffold00174	537218	539179	+	2	322	100
TCONS_00043470	XLOC_034430	XLOC_034430	novel	Novel_lncRNA	scaffold00315	547428	549477	+	3	456	125
TCONS_00046153	XLOC_036538	XLOC_036538	novel	Novel_lncRNA	scaffold00438	174217	174543	+	2	223	74
TCONS_00058676	A4A49_18638	MSH3	protein_coding	Novel_lncRNA	scaffold01242	104187	106750	+	2	218	57
TCONS_00021813	XLOC_017165	XLOC_017165	novel	Novel_lncRNA	5	38571534	38577865	-	3	595	128
TCONS_00001969	XLOC_001507	XLOC_001507	novel	Novel_lncRNA	1	85175132	85176307	+	2	262	84
TCONS_00081470	XLOC_065054	XLOC_065054	novel	Novel_lncRNA	scaffold05295	23750	32012	-	2	202	60
TCONS_00051223	A4A49_19732	PUP1_12	protein_coding	Novel_lncRNA	scaffold00715	171485	173463	-	3	673	108
TCONS_00017239	XLOC_013538	XLOC_013538	novel	Novel_lncRNA	3	68797930	68798270	+	2	249	59
TCONS_00051224	A4A49_19732	PUP1_12	protein_coding	Novel_lncRNA	scaffold00715	171485	173463	-	2	1054	184
TCONS_00051229	XLOC_040606	XLOC_040606	novel	Novel_lncRNA	scaffold00716	32231	36592	+	3	306	98
TCONS_00012599	XLOC_009903	XLOC_009903	novel	Novel_lncRNA	2	49126530	49130325	+	5	742	228
TCONS_00087044	XLOC_070075	XLOC_070075	novel	Novel_lncRNA	scaffold29070	2076	2464	+	2	292	97
TCONS_00086231	XLOC_069302	XLOC_069302	novel	Novel_lncRNA	scaffold17977	547	862	-	2	224	57
TCONS_00023139	XLOC_018225	XLOC_018225	novel	Novel_lncRNA	6	56215426	56218189	+	2	296	98
TCONS_00020980	A4A49_57439	5EAS4_1	protein_coding	Novel_lncRNA	5	1606536	1659178	-	2	304	73
TCONS_00042015	XLOC_033297	XLOC_033297	novel	Novel_lncRNA	scaffold00250	552575	553261	+	2	638	68
TCONS_00055158	A4A49_07761	BZIP23_0	protein_coding	Novel_lncRNA	scaffold00976	30655	33221	+	3	1181	214
TCONS_00036434	XLOC_028815	XLOC_028815	novel	Novel_lncRNA	scaffold00056	1165751	1166864	+	2	534	127
TCONS_00051314	A4A49_24023	SLD1_2	protein_coding	Novel_lncRNA	scaffold00720	178958	207904	-	2	1020	337
TCONS_00051313	A4A49_24023	SLD1_2	protein_coding	Novel_lncRNA	scaffold00720	178958	207311	-	2	427	142
TCONS_00070530	XLOC_056131	XLOC_056131	novel	Novel_lncRNA	scaffold02593	83521	86393	-	2	213	56
TCONS_00066357	A4A49_19205	DUF7_3	protein_coding	Novel_lncRNA	scaffold02022	150451	152252	-	3	632	123
TCONS_00015748	XLOC_012379	XLOC_012379	novel	Novel_lncRNA	2	93850429	93859116	-	8	1189	360
TCONS_00019264	A4A49_23312	AMY1.1_0	protein_coding	Novel_lncRNA	4	10612635	10613877	+	2	469	124
TCONS_00019265	XLOC_015102	XLOC_015102	novel	Novel_lncRNA	4	10625692	10629030	+	2	1308	85
TCONS_00045438	XLOC_035976	XLOC_035976	novel	Novel_lncRNA	scaffold00405	523516	526678	-	2	201	67
TCONS_00053805	XLOC_042667	XLOC_042667	novel	Novel_lncRNA	scaffold00883	127320	130152	-	3	826	104
TCONS_00072115	XLOC_057411	XLOC_057411	novel	Novel_lncRNA	scaffold02864	134853	135602	-	2	340	44
TCONS_00017520	XLOC_013757	XLOC_013757	novel	Novel_lncRNA	3	6237134	6242099	-	2	204	65
TCONS_00033121	XLOC_026159	XLOC_026159	novel	Novel_lncRNA	9	29939228	29944075	+	2	566	165
TCONS_00001349	XLOC_001040	XLOC_001040	novel	Novel_lncRNA	1	50797497	50798613	+	2	321	107
TCONS_00043496	XLOC_034454	XLOC_034454	novel	Novel_lncRNA	scaffold00318	447969	450046	+	3	520	65
TCONS_00063598	A4A49_28968	GLR2.8_1	protein_coding	Novel_lncRNA	scaffold01733	193182	193623	+	2	212	67
TCONS_00019289	XLOC_015123	XLOC_015123	novel	Novel_lncRNA	4	11293565	11296804	+	3	392	97
TCONS_00084226	XLOC_067449	XLOC_067449	novel	Novel_lncRNA	scaffold07459	14794	15276	-	3	305	86
TCONS_00002988	XLOC_002324	XLOC_002324	novel	Novel_lncRNA	1	24120995	24121869	-	2	705	92
TCONS_00045389	A4A49_21160	ATG101_1	protein_coding	Novel_lncRNA	scaffold00403	447989	448608	+	2	576	66
TCONS_00052224	XLOC_041407	XLOC_041407	novel	Novel_lncRNA	scaffold00781	115995	117464	+	3	1290	410
TCONS_00080110	XLOC_063963	XLOC_063963	novel	Novel_lncRNA	scaffold04737	50377	50756	-	2	262	51
TCONS_00073301	XLOC_058397	XLOC_058397	novel	Novel_lncRNA	scaffold03093	138042	140036	+	5	706	221
TCONS_00033050	A4A49_07563	EO_4	protein_coding	Novel_lncRNA	9	24597173	24604723	+	2	223	74
TCONS_00074349	A4A49_28571	SDR2B_0	protein_coding	Novel_lncRNA	scaffold03274	103380	113340	-	2	758	85
TCONS_00027895	XLOC_022045	XLOC_022045	novel	Novel_lncRNA	7	106127622	106130295	+	2	221	54
TCONS_00005249	XLOC_004095	XLOC_004095	novel	Novel_lncRNA	10	31714955	31727409	+	2	258	53
TCONS_00011807	A4A49_29928	DHNAT1_2	protein_coding	Novel_lncRNA	2	9951201	9952836	+	2	393	122
TCONS_00011808	A4A49_29928	DHNAT1_2	protein_coding	Novel_lncRNA	2	9951259	9952836	+	2	461	153
TCONS_00040252	XLOC_031886	XLOC_031886	novel	Novel_lncRNA	scaffold00185	186033	190002	+	5	476	89
TCONS_00047574	A4A49_19974	MY1R1_25	protein_coding	Novel_lncRNA	scaffold00507	141081	142015	-	2	408	122
TCONS_00049409	XLOC_039142	XLOC_039142	novel	Novel_lncRNA	scaffold00604	5274	5973	-	2	323	75
TCONS_00010041	XLOC_007878	XLOC_007878	novel	Novel_lncRNA	12	44296163	44296638	+	2	366	62
TCONS_00077228	XLOC_061603	XLOC_061603	novel	Novel_lncRNA	scaffold03909	45166	51139	-	2	234	59
TCONS_00077224	A4A49_32028	DPOM_5	protein_coding	Novel_lncRNA	scaffold03909	5603	11588	-	2	452	74
TCONS_00068976	XLOC_054867	XLOC_054867	novel	Novel_lncRNA	scaffold02372	96107	96966	-	2	391	84
TCONS_00068975	XLOC_054866	XLOC_054866	novel	Novel_lncRNA	scaffold02372	63566	89756	-	12	1107	355
TCONS_00048660	XLOC_038546	XLOC_038546	novel	Novel_lncRNA	scaffold00559	14670	15354	-	2	251	83
TCONS_00029878	XLOC_023590	XLOC_023590	novel	Novel_lncRNA	7	93538417	93539270	-	2	287	95
TCONS_00027966	XLOC_022097	XLOC_022097	novel	Novel_lncRNA	7	108988237	108988533	+	2	213	71
TCONS_00029474	XLOC_023264	XLOC_023264	novel	Novel_lncRNA	7	70366119	70367204	-	2	557	77
TCONS_00025125	XLOC_019842	XLOC_019842	novel	Novel_lncRNA	6	61786881	61788302	-	3	537	108
TCONS_00068482	XLOC_054436	XLOC_054436	novel	Novel_lncRNA	scaffold02301	48992	51135	-	3	230	59
TCONS_00062429	XLOC_049589	XLOC_049589	novel	Novel_lncRNA	scaffold01596	162112	165384	+	4	254	71
TCONS_00082102	XLOC_065607	XLOC_065607	novel	Novel_lncRNA	scaffold05621	21100	27153	-	5	816	231
TCONS_00067903	XLOC_053997	XLOC_053997	novel	Novel_lncRNA	scaffold02220	118806	119214	-	2	294	62
TCONS_00033447	A4A49_35828	GATB_1	protein_coding	Novel_lncRNA	9	47484787	47485882	+	2	831	231
TCONS_00020386	XLOC_016013	XLOC_016013	novel	Novel_lncRNA	5	26736573	26737146	+	3	368	85
TCONS_00048444	XLOC_038385	XLOC_038385	novel	Novel_lncRNA	scaffold00550	98014	101080	-	2	534	148
TCONS_00048445	XLOC_038385	XLOC_038385	novel	Novel_lncRNA	scaffold00550	98014	101094	-	2	548	117
TCONS_00048447	XLOC_038385	XLOC_038385	novel	Novel_lncRNA	scaffold00550	98014	101094	-	2	700	148
TCONS_00077169	XLOC_061578	XLOC_061578	novel	Novel_lncRNA	scaffold03907	11427	23697	-	9	1301	390
TCONS_00008132	XLOC_006379	XLOC_006379	novel	Novel_lncRNA	11	5871727	5877299	-	2	233	62
TCONS_00058391	XLOC_046293	XLOC_046293	novel	Novel_lncRNA	scaffold01217	11874	12810	+	2	372	71
TCONS_00060369	A4A49_11882	IDM3_1	protein_coding	Novel_lncRNA	scaffold01392	186779	188797	+	2	873	273
TCONS_00011483	XLOC_009012	XLOC_009012	novel	Novel_lncRNA	12	51524803	51533679	-	7	664	216
TCONS_00041934	A4A49_36248	NUP1_0	protein_coding	Novel_lncRNA	scaffold00247	302766	303537	+	2	310	98
TCONS_00029018	XLOC_022912	XLOC_022912	novel	Novel_lncRNA	7	46580931	46582698	-	2	522	173
TCONS_00065548	A4A49_17344	PAP18_1	protein_coding	Novel_lncRNA	scaffold01926	7649	8915	-	2	396	75
TCONS_00062738	XLOC_049830	XLOC_049830	novel	Novel_lncRNA	scaffold01630	226476	230338	+	4	523	137
TCONS_00058113	A4A49_24498	SCO2_1	protein_coding	Novel_lncRNA	scaffold01193	239025	246778	-	3	424	127
TCONS_00079253	XLOC_063244	XLOC_063244	novel	Novel_lncRNA	scaffold04444	75698	77343	+	2	303	100
TCONS_00042833	XLOC_033930	XLOC_033930	novel	Novel_lncRNA	scaffold00287	103235	112011	+	3	321	53
TCONS_00042836	A4A49_05460	RCD1_4	protein_coding	Novel_lncRNA	scaffold00287	104221	182762	+	2	330	110
TCONS_00038827	XLOC_030708	XLOC_030708	novel	Novel_lncRNA	scaffold00135	272551	273228	-	2	228	76
TCONS_00042834	XLOC_033930	XLOC_033930	novel	Novel_lncRNA	scaffold00287	103243	112011	+	3	318	53
TCONS_00063914	XLOC_050775	XLOC_050775	novel	Novel_lncRNA	scaffold01766	17662	22271	+	2	467	71
TCONS_00064248	XLOC_051054	XLOC_051054	novel	Novel_lncRNA	scaffold01800	180591	181916	-	2	333	57
TCONS_00029128	XLOC_022989	XLOC_022989	novel	Novel_lncRNA	7	52858258	52869002	-	5	555	98
TCONS_00026949	XLOC_021263	XLOC_021263	novel	Novel_lncRNA	7	52060911	52062166	+	2	418	82
TCONS_00064243	XLOC_051049	XLOC_051049	novel	Novel_lncRNA	scaffold01800	131561	191686	-	2	653	79
TCONS_00086448	XLOC_069504	XLOC_069504	novel	Novel_lncRNA	scaffold19792	784	4871	-	9	1127	373
TCONS_00086449	XLOC_069504	XLOC_069504	novel	Novel_lncRNA	scaffold19792	784	4871	-	8	1389	242
TCONS_00006990	XLOC_005477	XLOC_005477	novel	Novel_lncRNA	11	7498365	7502986	+	3	522	110
TCONS_00046537	XLOC_036823	XLOC_036823	novel	Novel_lncRNA	scaffold00453	456667	459021	+	2	448	149
TCONS_00031429	XLOC_024819	XLOC_024819	novel	Novel_lncRNA	8	46832557	46835259	+	2	426	141
TCONS_00046538	XLOC_036823	XLOC_036823	novel	Novel_lncRNA	scaffold00453	456731	459021	+	2	554	154
TCONS_00047002	A4A49_15601	UPS1_1	protein_coding	Novel_lncRNA	scaffold00476	302687	303462	-	2	370	114
TCONS_00032150	XLOC_025388	XLOC_025388	novel	Novel_lncRNA	8	28741848	28742344	-	2	320	93
TCONS_00050785	XLOC_040253	XLOC_040253	novel	Novel_lncRNA	scaffold00686	12851	15703	+	4	460	133
TCONS_00008910	XLOC_006976	XLOC_006976	novel	Novel_lncRNA	11	49904814	49905358	-	2	519	62
TCONS_00058200	XLOC_046134	XLOC_046134	novel	Novel_lncRNA	scaffold01201	158146	159586	-	2	280	66
TCONS_00036836	XLOC_029145	XLOC_029145	novel	Novel_lncRNA	scaffold00068	1004920	1005829	-	2	405	67
TCONS_00038953	XLOC_030802	XLOC_030802	novel	Novel_lncRNA	scaffold00138	519673	520812	-	3	266	88
TCONS_00038952	XLOC_030801	XLOC_030801	novel	Novel_lncRNA	scaffold00138	359100	361987	-	3	454	107
TCONS_00065451	XLOC_052001	XLOC_052001	novel	Novel_lncRNA	scaffold01915	42897	45877	+	2	224	74
TCONS_00031769	XLOC_025070	XLOC_025070	novel	Novel_lncRNA	8	10302038	10302853	-	2	202	62
TCONS_00082380	XLOC_065860	XLOC_065860	novel	Novel_lncRNA	scaffold05768	35083	35454	+	2	262	87
TCONS_00058682	A4A49_18638	MSH3	protein_coding	Novel_lncRNA	scaffold01242	104151	107404	-	2	908	132
TCONS_00062951	XLOC_049999	XLOC_049999	novel	Novel_lncRNA	scaffold01653	9946	13632	-	4	666	120
TCONS_00058069	XLOC_046030	XLOC_046030	novel	Novel_lncRNA	scaffold01191	182465	184645	-	3	298	99
TCONS_00039973	XLOC_031648	XLOC_031648	novel	Novel_lncRNA	scaffold00174	692141	692775	-	2	460	56
TCONS_00061976	XLOC_049217	XLOC_049217	novel	Novel_lncRNA	scaffold01553	167449	170316	-	6	1309	359
TCONS_00033338	A4A49_06891	SWEET12_3	protein_coding	Novel_lncRNA	9	43117420	43285289	+	3	287	95
TCONS_00061972	XLOC_049215	XLOC_049215	novel	Novel_lncRNA	scaffold01553	157544	167291	+	2	201	56
TCONS_00009511	XLOC_007454	XLOC_007454	novel	Novel_lncRNA	12	14128388	14130306	+	2	520	141
TCONS_00009516	XLOC_007459	XLOC_007459	novel	Novel_lncRNA	12	14851430	14864583	+	5	366	121
TCONS_00063734	A4A49_20677	MAD1	protein_coding	Novel_lncRNA	scaffold01749	127685	129791	-	2	258	85
TCONS_00028527	XLOC_022514	XLOC_022514	novel	Novel_lncRNA	7	13535753	13538333	-	2	1127	227
TCONS_00059641	A4A49_39742	ACX3	protein_coding	Novel_lncRNA	scaffold01334	176254	179380	-	2	360	119
TCONS_00001979	XLOC_001516	XLOC_001516	novel	Novel_lncRNA	1	85935217	85935634	+	2	313	50
TCONS_00001978	A4A49_02078	EFL4	protein_coding	Novel_lncRNA	1	85890050	85892224	+	2	565	132
TCONS_00035518	A4A49_18756	PR2_2	protein_coding	Novel_lncRNA	scaffold00028	1475957	1542365	-	2	270	89
TCONS_00051230	XLOC_040607	XLOC_040607	novel	Novel_lncRNA	scaffold00716	48045	51984	+	3	565	98
TCONS_00080513	XLOC_064270	XLOC_064270	novel	Novel_lncRNA	scaffold04889	21617	23597	-	3	541	125
TCONS_00081861	XLOC_065398	XLOC_065398	novel	Novel_lncRNA	scaffold05511	58161	58467	+	2	218	72
TCONS_00027150	XLOC_021426	XLOC_021426	novel	Novel_lncRNA	7	62525381	62533362	+	2	307	76
TCONS_00074844	A4A49_28931	LHP1_2	protein_coding	Novel_lncRNA	scaffold03365	100351	104592	-	3	768	244
TCONS_00006572	XLOC_005144	XLOC_005144	novel	Novel_lncRNA	10	41609493	41610190	-	2	608	186
TCONS_00045764	XLOC_036234	XLOC_036234	novel	Novel_lncRNA	scaffold00423	156609	161356	+	2	361	64
TCONS_00085342	XLOC_068466	XLOC_068466	novel	Novel_lncRNA	scaffold11015	8625	10562	-	4	791	183
TCONS_00040849	XLOC_032362	XLOC_032362	novel	Novel_lncRNA	scaffold00206	679889	680184	+	2	215	71
TCONS_00047812	XLOC_037877	XLOC_037877	novel	Novel_lncRNA	scaffold00516	269922	270259	+	2	239	62
TCONS_00000391	A4A49_28471	LACS2	protein_coding	Novel_lncRNA	1	12691081	12692202	+	2	459	60
TCONS_00061427	XLOC_048760	XLOC_048760	novel	Novel_lncRNA	scaffold01503	251109	251455	+	2	243	80
TCONS_00034486	XLOC_027248	XLOC_027248	novel	Novel_lncRNA	scaffold00001	4362330	4367629	-	3	551	140
TCONS_00066344	XLOC_052740	XLOC_052740	novel	Novel_lncRNA	scaffold02022	115132	118422	+	3	2256	730
TCONS_00022705	A4A49_03067	FAX2_1	protein_coding	Novel_lncRNA	6	29212557	29219430	+	3	1476	256
TCONS_00022704	A4A49_03067	FAX2_1	protein_coding	Novel_lncRNA	6	29212557	29216149	+	2	1312	256
TCONS_00073420	XLOC_058495	XLOC_058495	novel	Novel_lncRNA	scaffold03114	101570	108454	-	5	531	159
TCONS_00038946	XLOC_030797	XLOC_030797	novel	Novel_lncRNA	scaffold00138	94867	96696	-	2	458	64
TCONS_00054855	A4A49_19247	EDL2	protein_coding	Novel_lncRNA	scaffold00957	67018	68206	-	2	948	251
TCONS_00037350	XLOC_029555	XLOC_029555	novel	Novel_lncRNA	scaffold00083	529056	535330	-	5	498	90
TCONS_00037351	XLOC_029555	XLOC_029555	novel	Novel_lncRNA	scaffold00083	529056	535330	-	5	497	90
TCONS_00027089	XLOC_021372	XLOC_021372	novel	Novel_lncRNA	7	59838292	59840614	+	5	650	154
TCONS_00046859	A4A49_09054	PDR1_8	protein_coding	Novel_lncRNA	scaffold00466	433034	442829	-	2	472	157
TCONS_00010451	XLOC_008196	XLOC_008196	novel	Novel_lncRNA	12	5267930	5272359	-	2	257	61
TCONS_00041426	A4A49_02027	MRS2-5	protein_coding	Novel_lncRNA	scaffold00227	447886	449797	+	2	637	157
TCONS_00026574	XLOC_020975	XLOC_020975	novel	Novel_lncRNA	7	27772536	27772987	+	2	366	82
TCONS_00026575	XLOC_020976	XLOC_020976	novel	Novel_lncRNA	7	27773756	27774078	+	2	266	57
TCONS_00014283	XLOC_011213	XLOC_011213	novel	Novel_lncRNA	2	28554490	28554826	-	2	230	38
TCONS_00042602	XLOC_033764	XLOC_033764	novel	Novel_lncRNA	scaffold00276	141580	142209	-	2	383	72
TCONS_00020559	A4A49_09753	PP2A15_2	protein_coding	Novel_lncRNA	5	35134739	35141609	+	6	906	171
TCONS_00069617	A4A49_22059	CIPK25_0	protein_coding	Novel_lncRNA	scaffold02460	95729	98673	-	2	760	165
TCONS_00069963	XLOC_055678	XLOC_055678	novel	Novel_lncRNA	scaffold02501	57335	58136	-	3	477	83
TCONS_00069960	XLOC_055677	XLOC_055677	novel	Novel_lncRNA	scaffold02501	48175	48785	-	2	223	47
TCONS_00083422	XLOC_066740	XLOC_066740	novel	Novel_lncRNA	scaffold06418	6168	12288	-	2	204	67
TCONS_00083421	XLOC_066739	XLOC_066739	novel	Novel_lncRNA	scaffold06418	6167	12288	+	2	205	68
TCONS_00037777	XLOC_029901	XLOC_029901	novel	Novel_lncRNA	scaffold00096	255118	255424	-	2	219	64
TCONS_00068565	A4A49_30931	PCMP-H53_0	protein_coding	Novel_lncRNA	scaffold02318	123501	133795	+	5	811	269
TCONS_00068568	XLOC_054516	XLOC_054516	novel	Novel_lncRNA	scaffold02318	134017	134657	+	2	576	192
TCONS_00057973	XLOC_045953	XLOC_045953	novel	Novel_lncRNA	scaffold01183	165264	166298	-	2	228	75
TCONS_00030900	A4A49_20418	CRR7	protein_coding	Novel_lncRNA	8	25800737	25802120	+	2	538	116
TCONS_00066658	XLOC_053003	XLOC_053003	novel	Novel_lncRNA	scaffold02062	186886	189278	+	2	248	82
TCONS_00076375	XLOC_060901	XLOC_060901	novel	Novel_lncRNA	scaffold03687	30764	31289	-	3	288	64
TCONS_00066656	XLOC_053001	XLOC_053001	novel	Novel_lncRNA	scaffold02062	181692	183053	+	5	534	105
TCONS_00046192	XLOC_036570	XLOC_036570	novel	Novel_lncRNA	scaffold00440	260483	263631	-	2	542	136
TCONS_00061605	XLOC_048907	XLOC_048907	novel	Novel_lncRNA	scaffold01518	158825	181136	-	2	265	67
TCONS_00062551	XLOC_049679	XLOC_049679	novel	Novel_lncRNA	scaffold01608	235363	237216	-	2	696	96
TCONS_00008342	XLOC_006535	XLOC_006535	novel	Novel_lncRNA	11	16603958	16606572	-	2	454	83
TCONS_00071876	XLOC_057221	XLOC_057221	novel	Novel_lncRNA	scaffold02825	56660	57994	+	2	570	66
TCONS_00083983	XLOC_067230	XLOC_067230	novel	Novel_lncRNA	scaffold07136	8	10169	+	2	423	74
TCONS_00029264	XLOC_023093	XLOC_023093	novel	Novel_lncRNA	7	60270333	60275705	-	8	1108	170
TCONS_00062430	XLOC_049589	XLOC_049589	novel	Novel_lncRNA	scaffold01596	162112	165384	+	5	378	90
TCONS_00069142	XLOC_055003	XLOC_055003	novel	Novel_lncRNA	scaffold02402	87645	88330	+	2	544	181
TCONS_00007834	XLOC_006148	XLOC_006148	novel	Novel_lncRNA	11	53728988	53730070	+	3	379	126
TCONS_00007835	XLOC_006149	XLOC_006149	novel	Novel_lncRNA	11	53731345	53731854	+	3	248	82
TCONS_00007833	XLOC_006147	XLOC_006147	novel	Novel_lncRNA	11	53716251	53727249	+	5	632	201
TCONS_00078335	XLOC_062530	XLOC_062530	novel	Novel_lncRNA	scaffold04190	56871	58393	+	3	336	111
TCONS_00078334	XLOC_062529	XLOC_062529	novel	Novel_lncRNA	scaffold04190	50425	53800	+	3	208	69
TCONS_00034582	XLOC_027334	XLOC_027334	novel	Novel_lncRNA	scaffold00003	901661	904694	-	2	233	56
TCONS_00068811	XLOC_054727	XLOC_054727	novel	Novel_lncRNA	scaffold02352	80103	80757	+	2	587	72
TCONS_00027713	XLOC_021893	XLOC_021893	novel	Novel_lncRNA	7	95765378	95768680	+	2	217	65
TCONS_00030001	XLOC_023682	XLOC_023682	novel	Novel_lncRNA	7	99564140	99566418	-	2	278	55
TCONS_00030000	XLOC_023682	XLOC_023682	novel	Novel_lncRNA	7	99564140	99566398	-	2	258	55
TCONS_00077198	A4A49_32028	DPOM_5	protein_coding	Novel_lncRNA	scaffold03909	3452	10404	+	2	1427	320
TCONS_00079866	A4A49_26499	ND3_0	protein_coding	Novel_lncRNA	scaffold04651	43516	45505	+	2	382	84
TCONS_00014964	XLOC_011751	XLOC_011751	novel	Novel_lncRNA	2	54660358	54662257	-	2	1171	233
TCONS_00079864	A4A49_26499	ND3_0	protein_coding	Novel_lncRNA	scaffold04651	43516	45505	+	2	382	84
TCONS_00003598	XLOC_002777	XLOC_002777	novel	Novel_lncRNA	1	49139762	49140156	-	2	270	47
TCONS_00078797	XLOC_062879	XLOC_062879	novel	Novel_lncRNA	scaffold04316	54623	57489	+	3	358	114
TCONS_00038814	A4A49_06707	CIA2_0	protein_coding	Novel_lncRNA	scaffold00135	334648	348204	+	2	405	110
TCONS_00049895	A4A49_16559	N_29	protein_coding	Novel_lncRNA	scaffold00635	391073	392594	+	2	398	76
TCONS_00007587	XLOC_005934	XLOC_005934	novel	Novel_lncRNA	11	43298946	43301536	+	4	681	193
TCONS_00009742	XLOC_007626	XLOC_007626	novel	Novel_lncRNA	12	25365285	25365677	+	2	267	62
TCONS_00038813	A4A49_06707	CIA2_0	protein_coding	Novel_lncRNA	scaffold00135	334648	348204	+	2	405	110
TCONS_00064258	XLOC_051062	XLOC_051062	novel	Novel_lncRNA	scaffold01802	45869	49387	+	5	348	99
TCONS_00074025	A4A49_57247	FAB1A_0	protein_coding	Novel_lncRNA	scaffold03215	85265	87125	+	2	840	239
TCONS_00062898	XLOC_049957	XLOC_049957	novel	Novel_lncRNA	scaffold01647	136736	137646	-	2	270	85
TCONS_00029643	XLOC_023405	XLOC_023405	novel	Novel_lncRNA	7	80973261	80973613	-	2	275	87
TCONS_00064252	XLOC_051049	XLOC_051049	novel	Novel_lncRNA	scaffold01800	189180	191686	-	2	747	89
TCONS_00006983	XLOC_005471	XLOC_005471	novel	Novel_lncRNA	11	6949452	6950062	+	2	514	74
TCONS_00056491	XLOC_044789	XLOC_044789	novel	Novel_lncRNA	scaffold01064	260	9669	+	5	378	13
TCONS_00056492	XLOC_044789	XLOC_044789	novel	Novel_lncRNA	scaffold01064	283	9771	+	5	411	13
TCONS_00056493	XLOC_044789	XLOC_044789	novel	Novel_lncRNA	scaffold01064	283	10707	+	8	604	13
TCONS_00056494	XLOC_044789	XLOC_044789	novel	Novel_lncRNA	scaffold01064	283	10707	+	6	422	20
TCONS_00056495	XLOC_044789	XLOC_044789	novel	Novel_lncRNA	scaffold01064	288	11202	+	5	354	13
TCONS_00056496	XLOC_044789	XLOC_044789	novel	Novel_lncRNA	scaffold01064	380	5119	+	2	227	21
TCONS_00056497	XLOC_044789	XLOC_044789	novel	Novel_lncRNA	scaffold01064	563	5119	+	3	220	13
TCONS_00056498	XLOC_044789	XLOC_044789	novel	Novel_lncRNA	scaffold01064	564	5119	+	3	219	11
TCONS_00056499	XLOC_044789	XLOC_044789	novel	Novel_lncRNA	scaffold01064	564	5119	+	3	443	13
TCONS_00038361	A4A49_14365	CAB21_0	protein_coding	Novel_lncRNA	scaffold00118	818543	868206	+	2	369	103
TCONS_00026409	XLOC_020849	XLOC_020849	novel	Novel_lncRNA	7	15563003	15568493	+	2	844	124
TCONS_00018866	XLOC_014785	XLOC_014785	novel	Novel_lncRNA	3	71561736	71562440	-	2	340	113
TCONS_00018860	XLOC_014781	XLOC_014781	novel	Novel_lncRNA	3	71376099	71377094	-	2	544	168
TCONS_00053440	XLOC_042364	XLOC_042364	novel	Novel_lncRNA	scaffold00853	301877	302374	+	2	242	80
TCONS_00008900	XLOC_006967	XLOC_006967	novel	Novel_lncRNA	11	49787764	49788049	-	2	236	78
TCONS_00006967	XLOC_005457	XLOC_005457	novel	Novel_lncRNA	11	5803435	5804868	+	4	533	88
TCONS_00002405	XLOC_001860	XLOC_001860	novel	Novel_lncRNA	1	3078510	3078981	-	2	345	76
TCONS_00028352	A4A49_02622	DBR_2	protein_coding	Novel_lncRNA	7	6113423	6115151	-	2	342	99
TCONS_00065289	XLOC_051875	XLOC_051875	novel	Novel_lncRNA	scaffold01897	28934	33896	-	2	285	70
TCONS_00065288	XLOC_051875	XLOC_051875	novel	Novel_lncRNA	scaffold01897	28934	33887	-	2	277	80
TCONS_00076237	XLOC_060781	XLOC_060781	novel	Novel_lncRNA	scaffold03652	81177	100036	-	7	1352	406
TCONS_00050667	XLOC_040150	XLOC_040150	novel	Novel_lncRNA	scaffold00678	137379	139881	+	2	435	98
TCONS_00086072	XLOC_069154	XLOC_069154	novel	Novel_lncRNA	scaffold16854	5697	6168	-	2	294	71
TCONS_00086071	XLOC_069153	XLOC_069153	novel	Novel_lncRNA	scaffold16854	5697	6168	+	2	294	71
TCONS_00050668	XLOC_040150	XLOC_040150	novel	Novel_lncRNA	scaffold00678	137423	139881	+	2	395	127
TCONS_00061948	XLOC_049191	XLOC_049191	novel	Novel_lncRNA	scaffold01550	154414	154897	-	2	396	55
TCONS_00079350	XLOC_063331	XLOC_063331	novel	Novel_lncRNA	scaffold04475	65516	65833	-	2	207	67
TCONS_00058094	XLOC_046046	XLOC_046046	novel	Novel_lncRNA	scaffold01192	67598	68748	-	2	475	58
TCONS_00001509	A4A49_23517	HSFA6B_3	protein_coding	Novel_lncRNA	1	57993721	57994326	+	2	334	94
TCONS_00039740	XLOC_031462	XLOC_031462	novel	Novel_lncRNA	scaffold00167	192888	193383	+	2	332	92
TCONS_00035439	XLOC_028009	XLOC_028009	novel	Novel_lncRNA	scaffold00026	1476469	1477751	+	3	310	74
TCONS_00039219	XLOC_031028	XLOC_031028	novel	Novel_lncRNA	scaffold00149	269988	270617	-	4	301	100
TCONS_00039748	XLOC_031469	XLOC_031469	novel	Novel_lncRNA	scaffold00167	192888	193381	-	2	330	92
TCONS_00006345	XLOC_004979	XLOC_004979	novel	Novel_lncRNA	10	31714978	31727409	-	2	235	53
TCONS_00006361	A4A49_33410	ERF118_3	protein_coding	Novel_lncRNA	10	32925106	32925524	-	2	287	86
TCONS_00045887	A4A49_01552	HT1_0	protein_coding	Novel_lncRNA	scaffold00428	403239	405686	+	2	1172	86
TCONS_00020526	XLOC_016116	XLOC_016116	novel	Novel_lncRNA	5	33682880	33687264	+	3	2619	586
TCONS_00085177	XLOC_068309	XLOC_068309	novel	Novel_lncRNA	scaffold10155	5125	5773	+	2	462	59
TCONS_00007564	XLOC_005917	XLOC_005917	novel	Novel_lncRNA	11	42699994	42709838	+	3	478	95
TCONS_00007565	XLOC_005917	XLOC_005917	novel	Novel_lncRNA	11	42699994	42709838	+	3	522	104
TCONS_00030598	XLOC_024165	XLOC_024165	novel	Novel_lncRNA	8	10301975	10303020	+	2	432	83
TCONS_00045889	A4A49_01552	HT1_0	protein_coding	Novel_lncRNA	scaffold00428	403287	405686	+	2	1196	85
TCONS_00080984	A4A49_40549	CID9_2	protein_coding	Novel_lncRNA	scaffold05052	38673	40824	-	3	1055	110
TCONS_00067759	XLOC_053884	XLOC_053884	novel	Novel_lncRNA	scaffold02199	135199	138462	-	8	1322	314
TCONS_00013084	XLOC_010258	XLOC_010258	novel	Novel_lncRNA	2	69044674	69052254	+	13	1240	392
TCONS_00013083	XLOC_010258	XLOC_010258	novel	Novel_lncRNA	2	69044674	69052254	+	13	1231	389
TCONS_00042033	XLOC_033309	XLOC_033309	novel	Novel_lncRNA	scaffold00250	547036	551605	-	5	1124	330
TCONS_00027161	XLOC_021436	XLOC_021436	novel	Novel_lncRNA	7	64060527	64061128	+	2	513	108
TCONS_00063449	XLOC_050409	XLOC_050409	novel	Novel_lncRNA	scaffold01717	203276	206946	-	3	329	85
TCONS_00042034	XLOC_033309	XLOC_033309	novel	Novel_lncRNA	scaffold00250	547036	552373	-	5	1621	478
TCONS_00003850	A4A49_23332	IRKI_3	protein_coding	Novel_lncRNA	1	63934638	63939798	-	3	1806	441
TCONS_00034376	A4A49_23432	RGA3_4	protein_coding	Novel_lncRNA	9	47149303	47165801	-	2	242	80
TCONS_00068107	A4A49_29179	ASK4_1	protein_coding	Novel_lncRNA	scaffold02248	183917	185412	+	2	475	69
TCONS_00006563	XLOC_005137	XLOC_005137	novel	Novel_lncRNA	10	41258621	41259580	-	2	301	69
TCONS_00021901	A4A49_27348	RRP45A	protein_coding	Novel_lncRNA	5	44316696	44322787	-	5	618	176
TCONS_00021902	A4A49_27348	RRP45A	protein_coding	Novel_lncRNA	5	44316696	44322787	-	4	618	176
TCONS_00044825	XLOC_035491	XLOC_035491	novel	Novel_lncRNA	scaffold00376	427334	428829	+	2	263	87
TCONS_00041256	XLOC_032697	XLOC_032697	novel	Novel_lncRNA	scaffold00222	226593	229233	+	2	470	120
TCONS_00019247	XLOC_015088	XLOC_015088	novel	Novel_lncRNA	4	10384309	10389880	+	2	257	59
TCONS_00014363	A4A49_13313	TRX2_2	protein_coding	Novel_lncRNA	2	32545081	32545808	-	2	392	104
TCONS_00053863	XLOC_042710	XLOC_042710	novel	Novel_lncRNA	scaffold00887	229300	230663	+	4	963	227
TCONS_00084532	XLOC_067705	XLOC_067705	novel	Novel_lncRNA	scaffold07930	19189	19529	+	2	259	85
TCONS_00086094	A4A49_59241	RMA1H1_6	protein_coding	Novel_lncRNA	scaffold17024	61	1754	-	2	802	225
TCONS_00046198	XLOC_036570	XLOC_036570	novel	Novel_lncRNA	scaffold00440	260483	264473	-	2	1385	136
TCONS_00083989	XLOC_067234	XLOC_067234	novel	Novel_lncRNA	scaffold07136	11572	12229	+	2	347	66
TCONS_00083984	XLOC_067230	XLOC_067230	novel	Novel_lncRNA	scaffold07136	8	10393	+	2	539	133
TCONS_00014560	XLOC_011446	XLOC_011446	novel	Novel_lncRNA	2	41393273	41394857	-	4	480	159
TCONS_00046193	XLOC_036570	XLOC_036570	novel	Novel_lncRNA	scaffold00440	260483	263669	-	2	580	96
TCONS_00046194	XLOC_036570	XLOC_036570	novel	Novel_lncRNA	scaffold00440	260483	263669	-	2	580	136
TCONS_00046195	XLOC_036570	XLOC_036570	novel	Novel_lncRNA	scaffold00440	260483	263788	-	2	699	136
TCONS_00046196	XLOC_036570	XLOC_036570	novel	Novel_lncRNA	scaffold00440	260483	263810	-	2	722	86
TCONS_00046197	XLOC_036570	XLOC_036570	novel	Novel_lncRNA	scaffold00440	260483	264248	-	2	1160	136
TCONS_00083562	XLOC_066864	XLOC_066864	novel	Novel_lncRNA	scaffold06585	15729	16059	-	2	219	72
TCONS_00084243	XLOC_067465	XLOC_067465	novel	Novel_lncRNA	scaffold07476	24238	25206	+	2	437	143
TCONS_00047411	XLOC_037550	XLOC_037550	novel	Novel_lncRNA	scaffold00497	313451	317056	-	3	893	179
TCONS_00084244	XLOC_067466	XLOC_067466	novel	Novel_lncRNA	scaffold07476	25677	26398	+	2	289	96
TCONS_00066242	XLOC_052660	XLOC_052660	novel	Novel_lncRNA	scaffold02006	75503	77688	-	2	1581	248
TCONS_00066243	XLOC_052660	XLOC_052660	novel	Novel_lncRNA	scaffold02006	75503	77688	-	2	1397	248
TCONS_00066245	XLOC_052660	XLOC_052660	novel	Novel_lncRNA	scaffold02006	75503	77688	-	2	1562	248
TCONS_00054892	XLOC_043546	XLOC_043546	novel	Novel_lncRNA	scaffold00958	285108	286989	-	2	500	73
TCONS_00054893	XLOC_043546	XLOC_043546	novel	Novel_lncRNA	scaffold00958	285108	286989	-	2	420	48
TCONS_00054891	XLOC_043546	XLOC_043546	novel	Novel_lncRNA	scaffold00958	285108	286985	-	2	487	70
TCONS_00015768	XLOC_012399	XLOC_012399	novel	Novel_lncRNA	2	94508947	94510262	-	2	802	53
TCONS_00014502	XLOC_011395	XLOC_011395	novel	Novel_lncRNA	2	38272527	38273233	-	2	228	75
TCONS_00082768	XLOC_066168	XLOC_066168	novel	Novel_lncRNA	scaffold05943	17205	24246	+	7	2138	693
TCONS_00008339	XLOC_006532	XLOC_006532	novel	Novel_lncRNA	11	16409113	16413044	-	3	823	170
TCONS_00077200	A4A49_32028	DPOM_5	protein_coding	Novel_lncRNA	scaffold03909	3452	10404	+	2	1417	249
TCONS_00077201	A4A49_32028	DPOM_5	protein_coding	Novel_lncRNA	scaffold03909	3452	10404	+	2	1417	249
TCONS_00077202	A4A49_32028	DPOM_5	protein_coding	Novel_lncRNA	scaffold03909	5603	11591	+	2	455	74
TCONS_00066393	A4A49_18142	FLACCA_2	protein_coding	Novel_lncRNA	scaffold02030	5067	7135	+	2	1114	170
TCONS_00066394	A4A49_18142	FLACCA_2	protein_coding	Novel_lncRNA	scaffold02030	5067	7135	+	2	1157	339
TCONS_00077206	XLOC_061595	XLOC_061595	novel	Novel_lncRNA	scaffold03909	45156	51139	+	2	244	59
TCONS_00023461	A4A49_56462	CYCP3-1_2	protein_coding	Novel_lncRNA	6	73720746	73721800	+	2	462	153
TCONS_00026107	XLOC_020614	XLOC_020614	novel	Novel_lncRNA	7	4084747	4085923	+	2	360	87
TCONS_00069775	XLOC_055532	XLOC_055532	novel	Novel_lncRNA	scaffold02478	58154	59152	+	3	490	89
TCONS_00015496	XLOC_012172	XLOC_012172	novel	Novel_lncRNA	2	80396154	80397233	-	4	247	80
TCONS_00069396	XLOC_055210	XLOC_055210	novel	Novel_lncRNA	scaffold02433	49579	56093	+	2	269	62
TCONS_00030359	XLOC_023967	XLOC_023967	novel	Novel_lncRNA	8	2358689	2360068	+	4	372	89
TCONS_00076266	XLOC_060804	XLOC_060804	novel	Novel_lncRNA	scaffold03660	51622	59449	-	2	1025	94
TCONS_00052010	A4A49_04683	SKIP19_3	protein_coding	Novel_lncRNA	scaffold00763	344861	351773	+	4	1077	248
TCONS_00024528	XLOC_019365	XLOC_019365	novel	Novel_lncRNA	6	26586196	26593843	-	2	296	52
TCONS_00076414	XLOC_060930	XLOC_060930	novel	Novel_lncRNA	scaffold03692	32851	35153	-	5	522	174
TCONS_00025584	XLOC_020208	XLOC_020208	novel	Novel_lncRNA	6	79555070	79555537	-	2	379	119
TCONS_00047484	A4A49_16521	BHLH121_0	protein_coding	Novel_lncRNA	scaffold00501	127954	128549	+	2	486	142
TCONS_00057561	XLOC_045617	XLOC_045617	novel	Novel_lncRNA	scaffold01148	112446	114614	-	2	434	86
TCONS_00025587	XLOC_020211	XLOC_020211	novel	Novel_lncRNA	6	79772336	79772740	-	2	329	72
TCONS_00007828	XLOC_006143	XLOC_006143	novel	Novel_lncRNA	11	53608746	53612817	+	5	815	177
TCONS_00043813	A4A49_65057	ATPB_1	protein_coding	Novel_lncRNA	scaffold00330	360882	371082	+	2	406	56
TCONS_00011396	XLOC_008951	XLOC_008951	novel	Novel_lncRNA	12	49797825	49805552	-	10	1181	282
TCONS_00008248	XLOC_006473	XLOC_006473	novel	Novel_lncRNA	11	11798803	11802928	-	3	383	83
TCONS_00023512	XLOC_018543	XLOC_018543	novel	Novel_lncRNA	6	75627070	75629113	+	3	513	93
TCONS_00063840	A4A49_31399	PRP4_0	protein_coding	Novel_lncRNA	scaffold01759	54718	55687	-	3	682	227
TCONS_00074305	XLOC_059198	XLOC_059198	novel	Novel_lncRNA	scaffold03270	26532	27947	-	5	558	110
TCONS_00007221	XLOC_005639	XLOC_005639	novel	Novel_lncRNA	11	18395485	18399067	+	4	1695	484
TCONS_00007220	XLOC_005639	XLOC_005639	novel	Novel_lncRNA	11	18395475	18399067	+	4	1734	370
TCONS_00048333	A4A49_35302	ROPGAP6	protein_coding	Novel_lncRNA	scaffold00544	438646	452170	+	4	3265	141
TCONS_00047739	A4A49_65062	RPL39_0	protein_coding	Novel_lncRNA	scaffold00513	240508	248551	+	3	808	186
TCONS_00086260	XLOC_069330	XLOC_069330	novel	Novel_lncRNA	scaffold18171	842	1363	+	2	216	71
TCONS_00034064	XLOC_026901	XLOC_026901	novel	Novel_lncRNA	9	29938736	29944072	-	4	458	148
TCONS_00031533	A4A49_34556	RPL1_1	protein_coding	Novel_lncRNA	8	3692851	3694877	-	2	610	195
TCONS_00026101	XLOC_020608	XLOC_020608	novel	Novel_lncRNA	7	3952210	3956315	+	9	987	301
TCONS_00007919	XLOC_006216	XLOC_006216	novel	Novel_lncRNA	11	56462235	56466874	+	2	233	77
TCONS_00068731	XLOC_054652	XLOC_054652	novel	Novel_lncRNA	scaffold02338	1	2197	-	2	1886	69
TCONS_00025102	A4A49_04853	ET2_0	protein_coding	Novel_lncRNA	6	59000181	59000819	-	2	364	114
TCONS_00037925	XLOC_030016	XLOC_030016	novel	Novel_lncRNA	scaffold00100	469341	478346	-	7	1496	456
TCONS_00052877	XLOC_041917	XLOC_041917	novel	Novel_lncRNA	scaffold00821	184236	184652	-	2	361	55
TCONS_00063939	XLOC_050796	XLOC_050796	novel	Novel_lncRNA	scaffold01768	99034	99794	-	2	244	81
TCONS_00024273	XLOC_019154	XLOC_019154	novel	Novel_lncRNA	6	7686274	7696911	-	2	528	109
TCONS_00066893	A4A49_40146	VAC14_2	protein_coding	Novel_lncRNA	scaffold02094	151778	158200	+	2	255	44
TCONS_00057176	XLOC_045324	XLOC_045324	novel	Novel_lncRNA	scaffold01114	295900	298506	+	2	305	67
TCONS_00056489	XLOC_044789	XLOC_044789	novel	Novel_lncRNA	scaffold01064	111	3634	+	4	281	14
TCONS_00056488	XLOC_044789	XLOC_044789	novel	Novel_lncRNA	scaffold01064	106	11664	+	5	422	15
TCONS_00056487	XLOC_044789	XLOC_044789	novel	Novel_lncRNA	scaffold01064	106	11664	+	5	401	15
TCONS_00056486	XLOC_044789	XLOC_044789	novel	Novel_lncRNA	scaffold01064	106	8853	+	5	725	19
TCONS_00070251	XLOC_055906	XLOC_055906	novel	Novel_lncRNA	scaffold02545	126475	127703	-	2	217	42
TCONS_00043031	XLOC_034088	XLOC_034088	novel	Novel_lncRNA	scaffold00295	202119	209398	-	5	712	127
TCONS_00020746	XLOC_016298	XLOC_016298	novel	Novel_lncRNA	5	46656144	46656918	+	2	673	73
TCONS_00016179	XLOC_012726	XLOC_012726	novel	Novel_lncRNA	3	19460137	19467198	+	2	246	65
TCONS_00079301	A4A49_34678	HMGL_0	protein_coding	Novel_lncRNA	scaffold04460	53269	53594	+	2	209	37
TCONS_00033488	XLOC_026443	XLOC_026443	novel	Novel_lncRNA	9	49120891	49124456	+	4	775	255
TCONS_00033489	XLOC_026443	XLOC_026443	novel	Novel_lncRNA	9	49121355	49121897	+	3	346	66
TCONS_00023841	XLOC_018797	XLOC_018797	novel	Novel_lncRNA	6	89802321	89803066	+	2	306	102
TCONS_00007681	XLOC_006010	XLOC_006010	novel	Novel_lncRNA	11	48495578	48548579	+	18	2927	975
TCONS_00006175	XLOC_004834	XLOC_004834	novel	Novel_lncRNA	10	22431460	22436337	-	7	450	83
TCONS_00060152	XLOC_047700	XLOC_047700	novel	Novel_lncRNA	scaffold01375	174758	176260	+	4	538	179
TCONS_00047125	A4A49_14173	BASS5_1	protein_coding	Novel_lncRNA	scaffold00484	205291	259934	-	2	283	93
TCONS_00021752	XLOC_017113	XLOC_017113	novel	Novel_lncRNA	5	34385633	34385967	-	2	234	77
TCONS_00065272	XLOC_051860	XLOC_051860	novel	Novel_lncRNA	scaffold01897	28941	33940	+	2	323	94
TCONS_00081064	XLOC_064712	XLOC_064712	novel	Novel_lncRNA	scaffold05090	67818	68872	+	2	706	234
TCONS_00057682	A4A49_34446	SYD_2	protein_coding	Novel_lncRNA	scaffold01160	1763	3671	-	2	1831	610
TCONS_00075787	XLOC_060401	XLOC_060401	novel	Novel_lncRNA	scaffold03556	76768	77103	-	2	220	73
TCONS_00024075	XLOC_018988	XLOC_018988	novel	Novel_lncRNA	6	603023	603765	-	2	592	88
TCONS_00058080	XLOC_046036	XLOC_046036	novel	Novel_lncRNA	scaffold01192	67779	68716	+	2	262	58
TCONS_00012380	XLOC_009725	XLOC_009725	novel	Novel_lncRNA	2	39829148	39829543	+	3	219	51
TCONS_00039739	XLOC_031461	XLOC_031461	novel	Novel_lncRNA	scaffold00167	191764	192649	+	2	276	36
TCONS_00022597	A4A49_07021	CAX5_1	protein_coding	Novel_lncRNA	6	22039124	22081340	+	2	328	97
TCONS_00016071	XLOC_012645	XLOC_012645	novel	Novel_lncRNA	3	11033929	11036845	+	9	945	233
TCONS_00058310	XLOC_046228	XLOC_046228	novel	Novel_lncRNA	scaffold01210	131723	132125	-	2	290	56
TCONS_00079450	XLOC_063416	XLOC_063416	novel	Novel_lncRNA	scaffold04515	2439	9874	-	3	218	53
TCONS_00081280	XLOC_064893	XLOC_064893	novel	Novel_lncRNA	scaffold05203	57884	65915	+	2	201	58
TCONS_00020516	XLOC_016109	XLOC_016109	novel	Novel_lncRNA	5	33342888	33349918	+	2	793	209
TCONS_00051434	XLOC_040773	XLOC_040773	novel	Novel_lncRNA	scaffold00727	343077	345574	+	5	478	139
TCONS_00013528	XLOC_010613	XLOC_010613	novel	Novel_lncRNA	2	90880231	90881705	+	2	286	83
TCONS_00007572	XLOC_005923	XLOC_005923	novel	Novel_lncRNA	11	42838773	42839142	+	2	280	92
TCONS_00065387	A4A49_34954	MIS12	protein_coding	Novel_lncRNA	scaffold01909	60743	61692	-	3	570	67
TCONS_00035539	XLOC_028097	XLOC_028097	novel	Novel_lncRNA	scaffold00029	73304	75146	-	4	430	134
TCONS_00052494	A4A49_05172	MADS27_1	protein_coding	Novel_lncRNA	scaffold00793	300688	323961	-	3	458	95
TCONS_00052495	XLOC_041629	XLOC_041629	novel	Novel_lncRNA	scaffold00793	301064	301668	-	2	466	65
TCONS_00029562	XLOC_023337	XLOC_023337	novel	Novel_lncRNA	7	76660710	76669192	-	2	264	68
TCONS_00052499	A4A49_05172	MADS27_1	protein_coding	Novel_lncRNA	scaffold00793	303693	323819	-	3	546	83
TCONS_00059680	A4A49_33788	RPN10_0	protein_coding	Novel_lncRNA	scaffold01336	214560	217913	-	3	393	97
TCONS_00037973	XLOC_030056	XLOC_030056	novel	Novel_lncRNA	scaffold00102	849130	850698	-	2	223	61
TCONS_00027375	XLOC_021616	XLOC_021616	novel	Novel_lncRNA	7	76660710	76669213	+	2	285	68
TCONS_00055122	XLOC_043737	XLOC_043737	novel	Novel_lncRNA	scaffold00971	297419	297768	+	2	268	88
TCONS_00032191	A4A49_00496	DTX56_0	protein_coding	Novel_lncRNA	8	30318507	30319928	-	2	906	301
TCONS_00036194	A4A49_11127	RTH	protein_coding	Novel_lncRNA	scaffold00047	1083880	1089473	-	2	1305	229
TCONS_00051327	XLOC_040682	XLOC_040682	novel	Novel_lncRNA	scaffold00720	334303	334576	-	2	252	48
TCONS_00040825	XLOC_032344	XLOC_032344	novel	Novel_lncRNA	scaffold00206	33809	47444	+	7	1027	336
TCONS_00057222	A4A49_65021	PLP3_0	protein_coding	Novel_lncRNA	scaffold01117	92636	112922	-	3	332	108
TCONS_00030432	A4A49_62644	UBQ10_4	protein_coding	Novel_lncRNA	8	5426568	5427344	+	2	321	94
TCONS_00035153	XLOC_027801	XLOC_027801	novel	Novel_lncRNA	scaffold00018	1601806	1613915	-	3	317	88
TCONS_00080409	XLOC_064179	XLOC_064179	novel	Novel_lncRNA	scaffold04846	28645	30310	+	2	210	69
TCONS_00080405	XLOC_064175	XLOC_064175	novel	Novel_lncRNA	scaffold04842	48947	49779	+	2	299	66
TCONS_00053873	XLOC_042718	XLOC_042718	novel	Novel_lncRNA	scaffold00887	134662	150191	-	14	1798	427
TCONS_00080407	XLOC_064177	XLOC_064177	novel	Novel_lncRNA	scaffold04842	47724	49606	-	2	727	73
TCONS_00080400	XLOC_064171	XLOC_064171	novel	Novel_lncRNA	scaffold04840	61531	61870	+	2	241	80
TCONS_00053874	XLOC_042718	XLOC_042718	novel	Novel_lncRNA	scaffold00887	134662	150191	-	13	1918	235
TCONS_00036173	XLOC_028603	XLOC_028603	novel	Novel_lncRNA	scaffold00047	1119304	1122624	+	8	856	170
TCONS_00036172	XLOC_028603	XLOC_028603	novel	Novel_lncRNA	scaffold00047	1119304	1122624	+	8	670	222
TCONS_00067436	XLOC_053605	XLOC_053605	novel	Novel_lncRNA	scaffold02156	78632	79418	+	2	595	61
TCONS_00081930	XLOC_065456	XLOC_065456	novel	Novel_lncRNA	scaffold05530	7013	9632	+	2	329	109
TCONS_00054552	XLOC_043266	XLOC_043266	novel	Novel_lncRNA	scaffold00932	177043	178899	+	4	352	98
TCONS_00013388	XLOC_010503	XLOC_010503	novel	Novel_lncRNA	2	83110777	83118782	+	5	334	98
TCONS_00032441	XLOC_025616	XLOC_025616	novel	Novel_lncRNA	8	39559010	39562141	-	4	815	161
TCONS_00025586	XLOC_020210	XLOC_020210	novel	Novel_lncRNA	6	79770779	79771954	-	4	451	126
TCONS_00032447	XLOC_025622	XLOC_025622	novel	Novel_lncRNA	8	39698549	39698966	-	2	247	65
TCONS_00046187	XLOC_036566	XLOC_036566	novel	Novel_lncRNA	scaffold00440	260515	264181	+	2	1061	127
TCONS_00046186	XLOC_036566	XLOC_036566	novel	Novel_lncRNA	scaffold00440	260515	263893	+	2	772	127
TCONS_00046185	XLOC_036566	XLOC_036566	novel	Novel_lncRNA	scaffold00440	260479	264477	+	2	1393	136
TCONS_00013708	XLOC_010761	XLOC_010761	novel	Novel_lncRNA	2	926691	928494	-	3	1011	284
TCONS_00046183	XLOC_036566	XLOC_036566	novel	Novel_lncRNA	scaffold00440	260479	263893	+	2	808	136
TCONS_00013251	XLOC_010393	XLOC_010393	novel	Novel_lncRNA	2	76310556	76311668	+	2	299	59
TCONS_00013707	XLOC_010761	XLOC_010761	novel	Novel_lncRNA	2	924258	928498	-	5	1613	319
TCONS_00013706	XLOC_010761	XLOC_010761	novel	Novel_lncRNA	2	922934	928501	-	5	1497	448
TCONS_00083995	XLOC_067237	XLOC_067237	novel	Novel_lncRNA	scaffold07136	4	10394	-	2	544	134
TCONS_00046188	XLOC_036566	XLOC_036566	novel	Novel_lncRNA	scaffold00440	260522	263893	+	2	766	86
TCONS_00034598	XLOC_027346	XLOC_027346	novel	Novel_lncRNA	scaffold00003	2429643	2430723	-	2	1049	78
TCONS_00049186	XLOC_038961	XLOC_038961	novel	Novel_lncRNA	scaffold00590	119038	119447	+	2	271	75
TCONS_00021003	A4A49_11186	RPL27C	protein_coding	Novel_lncRNA	5	2802015	2803719	-	2	440	131
TCONS_00075848	XLOC_060456	XLOC_060456	novel	Novel_lncRNA	scaffold03577	41408	45363	+	8	965	213
TCONS_00082976	XLOC_066338	XLOC_066338	novel	Novel_lncRNA	scaffold06055	824	2924	-	5	373	124
TCONS_00043754	A4A49_01469	SCY2	protein_coding	Novel_lncRNA	scaffold00328	452670	454649	-	2	825	104
TCONS_00026359	XLOC_020807	XLOC_020807	novel	Novel_lncRNA	7	14111222	14111823	+	2	322	106
TCONS_00005033	XLOC_003923	XLOC_003923	novel	Novel_lncRNA	10	21048828	21049143	+	2	227	72
TCONS_00041669	XLOC_033025	XLOC_033025	novel	Novel_lncRNA	scaffold00237	397946	398400	-	2	311	81
TCONS_00073728	XLOC_058729	XLOC_058729	novel	Novel_lncRNA	scaffold03158	18216	18524	+	2	207	69
TCONS_00069012	XLOC_054902	XLOC_054902	novel	Novel_lncRNA	scaffold02378	28663	29743	-	2	257	85
TCONS_00069905	A4A49_25599	PIGM	protein_coding	Novel_lncRNA	scaffold02496	152931	153909	+	2	449	98
TCONS_00041663	XLOC_033019	XLOC_033019	novel	Novel_lncRNA	scaffold00237	397728	398593	+	3	557	81
TCONS_00030296	A4A49_31330	FAR2_2	protein_coding	Novel_lncRNA	7	114706239	114714606	-	2	303	100
TCONS_00005858	XLOC_004578	XLOC_004578	novel	Novel_lncRNA	10	5381599	5386841	-	2	226	73
TCONS_00019035	XLOC_014911	XLOC_014911	novel	Novel_lncRNA	4	3671730	3678373	+	3	322	107
TCONS_00020473	XLOC_016079	XLOC_016079	novel	Novel_lncRNA	5	30949059	30950725	+	4	526	161
TCONS_00013879	A4A49_27592	BPC2_1	protein_coding	Novel_lncRNA	2	7949260	7951636	-	2	1207	290
TCONS_00026134	XLOC_020635	XLOC_020635	novel	Novel_lncRNA	7	4949433	4957050	+	2	224	35
TCONS_00056378	XLOC_044703	XLOC_044703	novel	Novel_lncRNA	scaffold01055	219128	219416	+	2	206	68
TCONS_00026133	A4A49_01454	GCN2_0	protein_coding	Novel_lncRNA	7	4899948	5143598	+	6	699	232
TCONS_00042572	XLOC_033740	XLOC_033740	novel	Novel_lncRNA	scaffold00276	141499	142223	+	2	253	84
TCONS_00040447	A4A49_01137	DAW1_9	protein_coding	Novel_lncRNA	scaffold00193	124909	125442	+	2	436	75
TCONS_00082378	XLOC_065858	XLOC_065858	novel	Novel_lncRNA	scaffold05768	33189	33640	+	2	306	102
TCONS_00005459	XLOC_004262	XLOC_004262	novel	Novel_lncRNA	10	41147149	41160026	+	2	215	67
TCONS_00063448	XLOC_050409	XLOC_050409	novel	Novel_lncRNA	scaffold01717	203276	206946	-	3	320	86
TCONS_00005329	A4A49_33080	N_7	protein_coding	Novel_lncRNA	10	36897058	36904038	+	3	540	130
TCONS_00043935	XLOC_034798	XLOC_034798	novel	Novel_lncRNA	scaffold00335	314322	317200	-	4	350	103
TCONS_00049529	XLOC_039241	XLOC_039241	novel	Novel_lncRNA	scaffold00612	353645	359205	-	3	320	72
TCONS_00009810	XLOC_007674	XLOC_007674	novel	Novel_lncRNA	12	29058142	29058505	+	2	260	86
TCONS_00067934	XLOC_054013	XLOC_054013	novel	Novel_lncRNA	scaffold02224	30845	32709	+	3	485	75
TCONS_00078489	XLOC_062651	XLOC_062651	novel	Novel_lncRNA	scaffold04239	53562	59808	+	2	425	101
TCONS_00018662	XLOC_014642	XLOC_014642	novel	Novel_lncRNA	3	65766773	65768493	-	4	957	245
TCONS_00024510	XLOC_019352	XLOC_019352	novel	Novel_lncRNA	6	24780083	24795196	-	9	889	229
TCONS_00078640	XLOC_062761	XLOC_062761	novel	Novel_lncRNA	scaffold04281	31054	31522	-	2	248	78
TCONS_00076408	A4A49_37418	FAS4_0	protein_coding	Novel_lncRNA	scaffold03692	1109	40363	-	2	378	125
TCONS_00035886	XLOC_028389	XLOC_028389	novel	Novel_lncRNA	scaffold00038	655313	677031	+	23	2796	923
TCONS_00008255	A4A49_16211	LYK3_2	protein_coding	Novel_lncRNA	11	12025940	12028638	-	2	336	112
TCONS_00069839	A4A49_23002	WRKY4_1	protein_coding	Novel_lncRNA	scaffold02489	162794	166794	+	2	872	290
TCONS_00002934	A4A49_34306	ACA12	protein_coding	Novel_lncRNA	1	22337933	22338776	-	2	274	90
TCONS_00042243	XLOC_033473	XLOC_033473	novel	Novel_lncRNA	scaffold00260	142988	143517	+	3	281	77
TCONS_00043804	A4A49_03281	ERDJ3B_2	protein_coding	Novel_lncRNA	scaffold00329	539250	540098	-	2	732	76
TCONS_00023526	XLOC_018556	XLOC_018556	novel	Novel_lncRNA	6	76225739	76228405	+	2	365	92
TCONS_00004929	XLOC_003834	XLOC_003834	novel	Novel_lncRNA	10	16986891	16987259	+	2	239	79
TCONS_00029027	XLOC_022918	XLOC_022918	novel	Novel_lncRNA	7	47044097	47049676	-	5	556	108
TCONS_00008470	XLOC_006635	XLOC_006635	novel	Novel_lncRNA	11	24705360	24706345	-	2	213	29
TCONS_00079845	XLOC_063740	XLOC_063740	novel	Novel_lncRNA	scaffold04644	17852	18268	+	2	366	121
TCONS_00043497	XLOC_034454	XLOC_034454	novel	Novel_lncRNA	scaffold00318	447969	450383	+	3	409	65
TCONS_00082022	XLOC_065541	XLOC_065541	novel	Novel_lncRNA	scaffold05590	4084	4495	+	2	209	59
TCONS_00062704	XLOC_049807	XLOC_049807	novel	Novel_lncRNA	scaffold01628	169748	172296	-	2	211	55
TCONS_00069231	A4A49_34866	BB_1	protein_coding	Novel_lncRNA	scaffold02417	135952	137693	-	3	317	66
TCONS_00033877	XLOC_026751	XLOC_026751	novel	Novel_lncRNA	9	17016728	17027720	-	15	1256	404
TCONS_00033876	XLOC_026751	XLOC_026751	novel	Novel_lncRNA	9	17016728	17027720	-	15	1299	432
TCONS_00033875	XLOC_026751	XLOC_026751	novel	Novel_lncRNA	9	17016728	17027720	-	15	1404	250
TCONS_00000794	A4A49_29424	GSTZ1_1	protein_coding	Novel_lncRNA	1	26786930	26787339	+	2	304	55
TCONS_00052862	XLOC_041902	XLOC_041902	novel	Novel_lncRNA	scaffold00820	141214	141983	-	3	242	80
TCONS_00026912	XLOC_021237	XLOC_021237	novel	Novel_lncRNA	7	48888980	48903878	+	12	1890	528
TCONS_00044755	XLOC_035438	XLOC_035438	novel	Novel_lncRNA	scaffold00372	501900	502717	-	5	488	139
TCONS_00043021	A4A49_53375	GSTU9_0	protein_coding	Novel_lncRNA	scaffold00295	210196	211031	+	2	312	91
TCONS_00070244	A4A49_63602	EXPA1_4	protein_coding	Novel_lncRNA	scaffold02545	70829	78580	+	2	556	95
TCONS_00041874	A4A49_38762	CSLA9_1	protein_coding	Novel_lncRNA	scaffold00244	363716	364258	+	2	241	80
TCONS_00060449	XLOC_047952	XLOC_047952	novel	Novel_lncRNA	scaffold01398	224664	226428	+	5	1314	382
TCONS_00057768	XLOC_045788	XLOC_045788	novel	Novel_lncRNA	scaffold01164	147385	150318	-	3	309	92
TCONS_00060440	XLOC_047943	XLOC_047943	novel	Novel_lncRNA	scaffold01397	222377	223555	+	2	293	76
TCONS_00059908	XLOC_047512	XLOC_047512	novel	Novel_lncRNA	scaffold01355	30595	34928	-	6	350	94
TCONS_00058527	XLOC_046405	XLOC_046405	novel	Novel_lncRNA	scaffold01231	92206	98922	+	2	240	71
TCONS_00038908	XLOC_030769	XLOC_030769	novel	Novel_lncRNA	scaffold00138	250902	256615	+	4	695	130
TCONS_00007148	A4A49_30181	SAB_5	protein_coding	Novel_lncRNA	11	15366821	15406304	+	6	543	181
TCONS_00007147	A4A49_30181	SAB_5	protein_coding	Novel_lncRNA	11	15366821	15406304	+	6	539	127
TCONS_00086730	XLOC_069773	XLOC_069773	novel	Novel_lncRNA	scaffold23021	462	2366	+	3	348	102
TCONS_00044622	XLOC_035353	XLOC_035353	novel	Novel_lncRNA	scaffold00367	197820	201685	-	5	617	205
TCONS_00074484	XLOC_059355	XLOC_059355	novel	Novel_lncRNA	scaffold03296	82134	86355	+	3	601	128
TCONS_00024080	XLOC_018993	XLOC_018993	novel	Novel_lncRNA	6	609006	609976	-	2	862	80
TCONS_00024081	XLOC_018993	XLOC_018993	novel	Novel_lncRNA	6	609006	609981	-	3	764	80
TCONS_00041988	A4A49_29984	CHUP1_3	protein_coding	Novel_lncRNA	scaffold00249	63172	70213	-	2	616	205
TCONS_00086873	XLOC_069908	XLOC_069908	novel	Novel_lncRNA	scaffold25002	1934	3204	-	2	283	94
TCONS_00086870	XLOC_069905	XLOC_069905	novel	Novel_lncRNA	scaffold24988	877	2578	+	2	565	72
TCONS_00001836	XLOC_001413	XLOC_001413	novel	Novel_lncRNA	1	78882107	78887739	+	2	229	34
TCONS_00012396	XLOC_009738	XLOC_009738	novel	Novel_lncRNA	2	40530051	40531970	+	2	237	75
TCONS_00039726	XLOC_031452	XLOC_031452	novel	Novel_lncRNA	scaffold00166	269790	271923	-	2	435	91
TCONS_00055201	XLOC_043793	XLOC_043793	novel	Novel_lncRNA	scaffold00976	110243	112862	-	6	599	181
TCONS_00075209	A4A49_43437	5FCL_0	protein_coding	Novel_lncRNA	scaffold03438	36015	41550	-	2	263	69
TCONS_00036965	A4A49_07355	AARE_1	protein_coding	Novel_lncRNA	scaffold00073	386510	387362	-	2	761	102
TCONS_00065396	XLOC_051959	XLOC_051959	novel	Novel_lncRNA	scaffold01910	96267	98242	+	2	497	92
TCONS_00012731	XLOC_010006	XLOC_010006	novel	Novel_lncRNA	2	52267731	52270993	+	4	614	143
TCONS_00065398	XLOC_051959	XLOC_051959	novel	Novel_lncRNA	scaffold01910	96269	98242	+	2	494	72
TCONS_00038126	A4A49_37353	GALAK	protein_coding	Novel_lncRNA	scaffold00107	594305	595521	-	2	443	75
TCONS_00033278	XLOC_026293	XLOC_026293	novel	Novel_lncRNA	9	40095500	40109654	+	2	406	109
TCONS_00033277	XLOC_026293	XLOC_026293	novel	Novel_lncRNA	9	40095500	40109654	+	2	407	109
TCONS_00046065	XLOC_036467	XLOC_036467	novel	Novel_lncRNA	scaffold00435	483087	483820	+	2	555	148
TCONS_00046066	XLOC_036468	XLOC_036468	novel	Novel_lncRNA	scaffold00435	490883	493360	+	2	1382	240
TCONS_00037961	XLOC_030045	XLOC_030045	novel	Novel_lncRNA	scaffold00102	733320	743114	+	2	224	71
TCONS_00006230	XLOC_004884	XLOC_004884	novel	Novel_lncRNA	10	25582143	25585032	-	3	337	77
TCONS_00076486	XLOC_060987	XLOC_060987	novel	Novel_lncRNA	scaffold03706	74006	89413	+	2	308	62
TCONS_00072636	A4A49_31087	BRG2_2	protein_coding	Novel_lncRNA	scaffold02964	92778	93433	+	2	413	130
TCONS_00046260	XLOC_036617	XLOC_036617	novel	Novel_lncRNA	scaffold00442	408721	410182	-	2	749	249
TCONS_00001544	A4A49_06432	SAP8_3	protein_coding	Novel_lncRNA	1	62004547	62006799	+	3	834	180
TCONS_00028401	XLOC_022417	XLOC_022417	novel	Novel_lncRNA	7	7474629	7483581	-	3	528	174
TCONS_00021960	XLOC_017276	XLOC_017276	novel	Novel_lncRNA	5	46656522	46656918	-	2	295	52
TCONS_00036768	A4A49_59084	KAT3_2	protein_coding	Novel_lncRNA	scaffold00067	871590	871938	+	2	259	76
TCONS_00020981	A4A49_57439	5EAS4_1	protein_coding	Novel_lncRNA	5	1606536	1659178	-	2	305	98
TCONS_00044803	A4A49_63654	CAHC_12	protein_coding	Novel_lncRNA	scaffold00375	520456	527815	-	3	216	58
TCONS_00051173	XLOC_040562	XLOC_040562	novel	Novel_lncRNA	scaffold00712	220576	224063	-	2	224	65
TCONS_00060854	XLOC_048309	XLOC_048309	novel	Novel_lncRNA	scaffold01440	138514	138849	-	2	232	76
TCONS_00085425	XLOC_068539	XLOC_068539	novel	Novel_lncRNA	scaffold11550	144	7085	-	3	299	99
TCONS_00085424	XLOC_068538	XLOC_068538	novel	Novel_lncRNA	scaffold11550	3288	7069	+	2	228	76
TCONS_00067393	A4A49_32425	KTI12	protein_coding	Novel_lncRNA	scaffold02151	191178	193159	+	2	1278	318
TCONS_00067422	XLOC_053593	XLOC_053593	novel	Novel_lncRNA	scaffold02155	109325	112388	+	3	366	73
TCONS_00017365	XLOC_013634	XLOC_013634	novel	Novel_lncRNA	3	554	3032	-	4	673	187
TCONS_00054520	XLOC_043237	XLOC_043237	novel	Novel_lncRNA	scaffold00929	69076	69505	+	2	287	52
TCONS_00063398	XLOC_050372	XLOC_050372	novel	Novel_lncRNA	scaffold01712	209763	213791	+	7	821	273
TCONS_00062149	XLOC_049357	XLOC_049357	novel	Novel_lncRNA	scaffold01567	205414	207958	-	4	446	123
TCONS_00055068	XLOC_043692	XLOC_043692	novel	Novel_lncRNA	scaffold00968	316804	319943	+	2	646	101
TCONS_00080090	A4A49_63576	RPL38_6	protein_coding	Novel_lncRNA	scaffold04733	42704	44469	+	3	282	74
TCONS_00013266	XLOC_010406	XLOC_010406	novel	Novel_lncRNA	2	77238609	77245976	+	2	445	69
TCONS_00014561	XLOC_011446	XLOC_011446	novel	Novel_lncRNA	2	41393273	41404456	-	8	1091	334
TCONS_00075680	XLOC_060317	XLOC_060317	novel	Novel_lncRNA	scaffold03544	21603	23988	+	4	249	80
TCONS_00044113	XLOC_034938	XLOC_034938	novel	Novel_lncRNA	scaffold00341	476693	478048	-	3	1177	391
TCONS_00056901	A4A49_21764	DJA6_3	protein_coding	Novel_lncRNA	scaffold01091	146703	153584	+	5	865	102
TCONS_00080709	XLOC_064432	XLOC_064432	novel	Novel_lncRNA	scaffold04953	10292	23647	-	3	641	114
TCONS_00018244	XLOC_014324	XLOC_014324	novel	Novel_lncRNA	3	48962300	48963185	-	2	385	51
TCONS_00054632	A4A49_06464	ULP1D_0	protein_coding	Novel_lncRNA	scaffold00941	90645	97895	-	2	227	75
TCONS_00026344	XLOC_020795	XLOC_020795	novel	Novel_lncRNA	7	13294178	13296590	+	3	340	112
TCONS_00069953	XLOC_055671	XLOC_055671	novel	Novel_lncRNA	scaffold02501	56792	58496	+	4	435	144
TCONS_00069952	XLOC_055670	XLOC_055670	novel	Novel_lncRNA	scaffold02501	48149	48800	+	2	264	49
TCONS_00069951	XLOC_055669	XLOC_055669	novel	Novel_lncRNA	scaffold02501	41941	55031	+	6	577	192
TCONS_00064512	XLOC_051262	XLOC_051262	novel	Novel_lncRNA	scaffold01825	111095	115319	-	2	523	91
TCONS_00043562	XLOC_034506	XLOC_034506	novel	Novel_lncRNA	scaffold00320	43853	44707	-	4	404	134
TCONS_00043563	XLOC_034507	XLOC_034507	novel	Novel_lncRNA	scaffold00320	45578	47190	-	2	512	163
TCONS_00057985	A4A49_10531	RLT1_3	protein_coding	Novel_lncRNA	scaffold01184	116034	116897	-	2	219	72
TCONS_00060701	XLOC_048178	XLOC_048178	novel	Novel_lncRNA	scaffold01424	242402	244080	+	2	215	70
TCONS_00060707	XLOC_048184	XLOC_048184	novel	Novel_lncRNA	scaffold01424	242420	244135	-	2	252	64
TCONS_00072336	XLOC_057586	XLOC_057586	novel	Novel_lncRNA	scaffold02903	134393	142685	+	7	913	150
TCONS_00072335	XLOC_057586	XLOC_057586	novel	Novel_lncRNA	scaffold02903	134375	142685	+	7	920	230
TCONS_00061493	XLOC_048813	XLOC_048813	novel	Novel_lncRNA	scaffold01509	26317	34668	-	6	594	194
TCONS_00054986	XLOC_043617	XLOC_043617	novel	Novel_lncRNA	scaffold00963	64511	74067	+	6	1093	363
TCONS_00063171	XLOC_050176	XLOC_050176	novel	Novel_lncRNA	scaffold01680	91906	92723	-	3	502	167
TCONS_00013844	XLOC_010863	XLOC_010863	novel	Novel_lncRNA	2	6146240	6148250	-	4	665	113
TCONS_00049202	XLOC_038973	XLOC_038973	novel	Novel_lncRNA	scaffold00590	119047	119446	-	2	261	72
TCONS_00082367	XLOC_065848	XLOC_065848	novel	Novel_lncRNA	scaffold05757	337	12128	-	3	470	99
TCONS_00082365	XLOC_065846	XLOC_065846	novel	Novel_lncRNA	scaffold05757	337	12128	+	3	470	99
TCONS_00009807	A4A49_00058	PAI1_1	protein_coding	Novel_lncRNA	12	29050732	29052573	+	3	230	63
TCONS_00082639	A4A49_39342	KIN7G_1	protein_coding	Novel_lncRNA	scaffold05887	26234	28056	-	2	1568	153
TCONS_00082389	XLOC_065866	XLOC_065866	novel	Novel_lncRNA	scaffold05770	13596	14048	+	2	292	45
TCONS_00082381	XLOC_065861	XLOC_065861	novel	Novel_lncRNA	scaffold05768	36295	44593	+	2	400	132
TCONS_00021211	XLOC_016674	XLOC_016674	novel	Novel_lncRNA	5	11456099	11457270	-	2	217	65
TCONS_00070667	XLOC_056237	XLOC_056237	novel	Novel_lncRNA	scaffold02616	866	8772	-	12	925	299
TCONS_00070666	XLOC_056236	XLOC_056236	novel	Novel_lncRNA	scaffold02616	134389	135807	+	4	421	98
TCONS_00033643	XLOC_026562	XLOC_026562	novel	Novel_lncRNA	9	3776381	3777105	-	2	276	92
TCONS_00010489	XLOC_008232	XLOC_008232	novel	Novel_lncRNA	12	6150244	6186353	-	4	268	89
TCONS_00034545	XLOC_027300	XLOC_027300	novel	Novel_lncRNA	scaffold00003	901640	904694	+	2	254	63
TCONS_00068538	XLOC_054490	XLOC_054490	novel	Novel_lncRNA	scaffold02309	91165	93590	+	2	437	85
TCONS_00008264	XLOC_006484	XLOC_006484	novel	Novel_lncRNA	11	12198426	12202953	-	2	272	90
TCONS_00054856	A4A49_19247	EDL2	protein_coding	Novel_lncRNA	scaffold00957	67018	68379	-	2	1121	251
TCONS_00075984	XLOC_060567	XLOC_060567	novel	Novel_lncRNA	scaffold03602	93735	94584	+	3	567	188
TCONS_00039713	XLOC_031440	XLOC_031440	novel	Novel_lncRNA	scaffold00165	737920	738285	-	2	286	71
TCONS_00042412	XLOC_033612	XLOC_033612	novel	Novel_lncRNA	scaffold00267	493169	498015	-	7	535	148
TCONS_00061166	A4A49_13471	N_17	protein_coding	Novel_lncRNA	scaffold01478	193245	195541	+	2	1237	412
TCONS_00046666	A4A49_20277	LAC11_1	protein_coding	Novel_lncRNA	scaffold00459	103009	186933	-	2	244	81
TCONS_00046667	XLOC_036938	XLOC_036938	novel	Novel_lncRNA	scaffold00459	185582	186005	-	2	336	111
TCONS_00086249	XLOC_069320	XLOC_069320	novel	Novel_lncRNA	scaffold18115	453	2117	+	3	397	131
TCONS_00062775	XLOC_049856	XLOC_049856	novel	Novel_lncRNA	scaffold01634	40153	40879	+	2	250	73
TCONS_00028987	XLOC_022888	XLOC_022888	novel	Novel_lncRNA	7	45365955	45368767	-	2	543	181
TCONS_00052101	A4A49_05291	PMP22_0	protein_coding	Novel_lncRNA	scaffold00772	138508	138886	-	2	276	91
TCONS_00068286	XLOC_054289	XLOC_054289	novel	Novel_lncRNA	scaffold02270	26401	27317	-	2	631	98
TCONS_00013751	A4A49_08975	MED15A_2	protein_coding	Novel_lncRNA	2	3482133	3487978	-	2	297	56
TCONS_00048006	A4A49_09813	RMA1H1_3	protein_coding	Novel_lncRNA	scaffold00526	456037	457592	+	2	1429	432
TCONS_00071041	XLOC_056552	XLOC_056552	novel	Novel_lncRNA	scaffold02676	64110	68919	-	2	709	88
TCONS_00051245	XLOC_040622	XLOC_040622	novel	Novel_lncRNA	scaffold00717	55817	56293	+	2	393	131
TCONS_00068870	XLOC_054778	XLOC_054778	novel	Novel_lncRNA	scaffold02360	12821	33517	-	9	965	292
TCONS_00028182	XLOC_022258	XLOC_022258	novel	Novel_lncRNA	7	1573937	1582558	-	12	1449	268
TCONS_00028181	XLOC_022258	XLOC_022258	novel	Novel_lncRNA	7	1572488	1582599	-	13	1218	268
TCONS_00060458	XLOC_047960	XLOC_047960	novel	Novel_lncRNA	scaffold01400	87736	88156	+	2	310	103
TCONS_00018831	XLOC_014759	XLOC_014759	novel	Novel_lncRNA	3	70533263	70533602	-	2	236	55
TCONS_00055325	XLOC_043885	XLOC_043885	novel	Novel_lncRNA	scaffold00985	53000	58479	-	6	2145	632
TCONS_00055324	XLOC_043885	XLOC_043885	novel	Novel_lncRNA	scaffold00985	53000	58436	-	6	2100	632
TCONS_00047106	XLOC_037291	XLOC_037291	novel	Novel_lncRNA	scaffold00483	342384	352389	+	3	300	88
TCONS_00044639	XLOC_035366	XLOC_035366	novel	Novel_lncRNA	scaffold00369	525122	525583	+	2	308	56
TCONS_00023840	XLOC_018796	XLOC_018796	novel	Novel_lncRNA	6	89800250	89802181	+	4	335	111
TCONS_00021751	XLOC_017112	XLOC_017112	novel	Novel_lncRNA	5	34373449	34373859	-	3	224	74
TCONS_00031722	XLOC_025035	XLOC_025035	novel	Novel_lncRNA	8	8828175	8831169	-	3	314	96
TCONS_00046409	XLOC_036718	XLOC_036718	novel	Novel_lncRNA	scaffold00448	156429	162185	-	9	1003	261
TCONS_00036812	XLOC_029129	XLOC_029129	novel	Novel_lncRNA	scaffold00068	1003628	1004145	+	3	273	90
TCONS_00086022	XLOC_069109	XLOC_069109	novel	Novel_lncRNA	scaffold16474	1187	5912	-	7	633	193
TCONS_00014931	XLOC_011731	XLOC_011731	novel	Novel_lncRNA	2	53772820	53774338	-	4	252	65
TCONS_00014930	XLOC_011730	XLOC_011730	novel	Novel_lncRNA	2	53772256	53772627	-	2	277	92
TCONS_00070586	XLOC_056176	XLOC_056176	novel	Novel_lncRNA	scaffold02605	29702	34382	+	6	722	212
TCONS_00070585	XLOC_056176	XLOC_056176	novel	Novel_lncRNA	scaffold02605	29702	34382	+	6	761	161
TCONS_00059801	XLOC_047418	XLOC_047418	novel	Novel_lncRNA	scaffold01348	59160	67524	+	3	684	80
TCONS_00059755	XLOC_047385	XLOC_047385	novel	Novel_lncRNA	scaffold01343	218594	220837	-	2	295	59
TCONS_00061939	XLOC_049182	XLOC_049182	novel	Novel_lncRNA	scaffold01550	40890	43738	+	3	336	64
TCONS_00008864	XLOC_006937	XLOC_006937	novel	Novel_lncRNA	11	48675340	48679155	-	2	256	85
TCONS_00055074	XLOC_043696	XLOC_043696	novel	Novel_lncRNA	scaffold00968	316819	319548	-	2	236	45
TCONS_00002321	XLOC_001792	XLOC_001792	novel	Novel_lncRNA	1	349684	350563	-	2	292	96
TCONS_00051906	XLOC_041153	XLOC_041153	novel	Novel_lncRNA	scaffold00756	186104	193309	+	6	701	191
TCONS_00051905	XLOC_041153	XLOC_041153	novel	Novel_lncRNA	scaffold00756	186104	193309	+	6	670	175
TCONS_00051904	XLOC_041153	XLOC_041153	novel	Novel_lncRNA	scaffold00756	186104	193309	+	6	674	182
TCONS_00071868	XLOC_057214	XLOC_057214	novel	Novel_lncRNA	scaffold02824	128443	137265	+	9	1060	293
TCONS_00022412	A4A49_10090	TIFY10A_0	protein_coding	Novel_lncRNA	6	8300945	8301285	+	2	313	78
TCONS_00007556	XLOC_005909	XLOC_005909	novel	Novel_lncRNA	11	42110051	42114293	+	2	358	80
TCONS_00036601	XLOC_028959	XLOC_028959	novel	Novel_lncRNA	scaffold00059	581735	582182	-	3	208	69
TCONS_00040935	XLOC_032433	XLOC_032433	novel	Novel_lncRNA	scaffold00209	29940	35908	-	10	1190	350
TCONS_00030707	XLOC_024255	XLOC_024255	novel	Novel_lncRNA	8	15473523	15473810	+	2	205	60
TCONS_00035557	XLOC_028109	XLOC_028109	novel	Novel_lncRNA	scaffold00030	33557	40056	+	7	667	203
TCONS_00035554	XLOC_028109	XLOC_028109	novel	Novel_lncRNA	scaffold00030	30542	32148	+	2	600	129
TCONS_00035555	XLOC_028109	XLOC_028109	novel	Novel_lncRNA	scaffold00030	30543	41678	+	13	1213	401
TCONS_00012704	XLOC_009985	XLOC_009985	novel	Novel_lncRNA	2	51589715	51608411	+	2	890	280
TCONS_00012702	XLOC_009984	XLOC_009984	novel	Novel_lncRNA	2	51588793	51607418	+	2	819	273
TCONS_00012703	XLOC_009985	XLOC_009985	novel	Novel_lncRNA	2	51589714	51608411	+	2	890	150
TCONS_00070296	XLOC_055939	XLOC_055939	novel	Novel_lncRNA	scaffold02550	89329	90184	-	2	450	71
TCONS_00062822	A4A49_60364	PBP1_0	protein_coding	Novel_lncRNA	scaffold01638	30824	34664	+	2	281	75
TCONS_00062823	A4A49_60364	PBP1_0	protein_coding	Novel_lncRNA	scaffold01638	31079	34788	+	2	423	116
TCONS_00021689	XLOC_017065	XLOC_017065	novel	Novel_lncRNA	5	31060114	31063903	-	7	519	132
TCONS_00023907	XLOC_018856	XLOC_018856	novel	Novel_lncRNA	6	92780221	92782580	+	4	450	123
TCONS_00039668	A4A49_21127	E13E_0	protein_coding	Novel_lncRNA	scaffold00163	719323	732882	-	2	1429	119
TCONS_00039669	A4A49_21127	E13E_0	protein_coding	Novel_lncRNA	scaffold00163	719323	733077	-	2	1624	119
TCONS_00039882	XLOC_031569	XLOC_031569	novel	Novel_lncRNA	scaffold00172	750128	754986	+	2	224	60
TCONS_00039660	A4A49_21127	E13E_0	protein_coding	Novel_lncRNA	scaffold00163	719323	732165	-	2	833	123
TCONS_00039661	A4A49_21127	E13E_0	protein_coding	Novel_lncRNA	scaffold00163	719323	732165	-	2	712	119
TCONS_00039662	A4A49_21127	E13E_0	protein_coding	Novel_lncRNA	scaffold00163	719323	732168	-	2	714	119
TCONS_00039663	A4A49_21127	E13E_0	protein_coding	Novel_lncRNA	scaffold00163	719323	732212	-	2	758	119
TCONS_00039664	A4A49_21127	E13E_0	protein_coding	Novel_lncRNA	scaffold00163	719323	732836	-	2	1497	119
TCONS_00039665	A4A49_21127	E13E_0	protein_coding	Novel_lncRNA	scaffold00163	719323	732861	-	2	1408	119
TCONS_00039666	A4A49_21127	E13E_0	protein_coding	Novel_lncRNA	scaffold00163	719323	732861	-	2	1408	119
TCONS_00039667	A4A49_21127	E13E_0	protein_coding	Novel_lncRNA	scaffold00163	719323	732882	-	2	1429	119
TCONS_00046078	A4A49_16865	SD25_0	protein_coding	Novel_lncRNA	scaffold00436	120890	176596	+	2	364	121
TCONS_00036773	XLOC_029098	XLOC_029098	novel	Novel_lncRNA	scaffold00067	1095185	1097497	+	2	244	48
TCONS_00039714	XLOC_031441	XLOC_031441	novel	Novel_lncRNA	scaffold00165	738597	739706	-	2	216	50
TCONS_00039240	XLOC_031043	XLOC_031043	novel	Novel_lncRNA	scaffold00150	79744	81053	+	2	281	93
TCONS_00039241	XLOC_031044	XLOC_031044	novel	Novel_lncRNA	scaffold00150	110117	120728	+	7	613	185
TCONS_00020978	A4A49_57439	5EAS4_1	protein_coding	Novel_lncRNA	5	1605567	1658662	-	4	463	154
TCONS_00020979	A4A49_57439	5EAS4_1	protein_coding	Novel_lncRNA	5	1606536	1659178	-	2	452	147
TCONS_00036157	XLOC_028592	XLOC_028592	novel	Novel_lncRNA	scaffold00046	1198191	1199064	-	3	286	95
TCONS_00036156	XLOC_028591	XLOC_028591	novel	Novel_lncRNA	scaffold00046	1197097	1198138	-	2	208	69
TCONS_00071454	A4A49_24677	TCP24	protein_coding	Novel_lncRNA	scaffold02751	22218	31929	-	3	1861	408
TCONS_00071453	A4A49_24677	TCP24	protein_coding	Novel_lncRNA	scaffold02751	22218	24086	-	2	1462	249
TCONS_00043682	XLOC_034602	XLOC_034602	novel	Novel_lncRNA	scaffold00326	338593	340448	+	3	304	85
TCONS_00001315	XLOC_001012	XLOC_001012	novel	Novel_lncRNA	1	49281401	49284486	+	6	819	238
TCONS_00063563	XLOC_050506	XLOC_050506	novel	Novel_lncRNA	scaffold01730	164412	164680	-	2	234	55
TCONS_00031276	XLOC_024691	XLOC_024691	novel	Novel_lncRNA	8	39555912	39556388	+	2	376	124
TCONS_00031078	XLOC_024538	XLOC_024538	novel	Novel_lncRNA	8	31848128	31861037	+	2	276	68
TCONS_00031077	XLOC_024537	XLOC_024537	novel	Novel_lncRNA	8	31847116	31860898	+	2	1172	233
TCONS_00050367	XLOC_039917	XLOC_039917	novel	Novel_lncRNA	scaffold00660	321640	323933	+	2	796	75
TCONS_00050362	XLOC_039914	XLOC_039914	novel	Novel_lncRNA	scaffold00660	148904	149359	+	3	266	88
